# Supplementary material for: Integrated genome-wide analysis of expression quantitative trait loci aids interpretation of genomic association studies
Source: Genome Biol. 2017 Jan 25;18:16. doi: 10.1186/s13059-016-1142-6 (PMC5264466; doi:10.1186/s13059-016-1142-6)
Supplement: Supplementary file 2 — GWAS-associated cis-eQTLs and trans-eQTLs, that overlap with the NHGRI GWAS catalog (downloaded on 5 June 2016, filtered by association P < 5E-8). Table S10a. Overlaps with lead eQTLs or with > 80% R2 of lead eQTL. Table S10b. Overlaps with all significant eQTLs. (XLSX 1541 kb) [file 13059_2016_1142_MOESM2_ESM.xlsx]

## Sheet: Table S10a
Rs_ID	LDeQTL_SNP_marker	Diseases	LVeQTL_SNP_marker	LD80R2_rsq	Transcript_Cluster_ID	Transcript_Chr	LVeQTL_Transcript_GeneSymbol	Max(Is_Cis)	Is_Cis	LVeQTL_RSq	LVeQTL_log10P	LVeQTL_log10FDR
rs11581062	1:101407519	Multiple sclerosis	1:101322866	0.9212	2425447	1	DPH5	1	1	0.00480249	-6.28431	-4.7391
rs17396340	1:10286176	Mean platelet volume	1:10271688	0.9094	2319661	1	KIF1B	1	1	0.270882	-360.664	-356.738
rs17401966	1:10385471	Hepatocellular carcinoma	1:10339209:CAT_C	0.9776	2319661	1	KIF1B	1	1	0.00815856	-10.2317	-8.50895
rs10492972	1:10353112	Multiple sclerosis	1:10339209:CAT_C	0.9051	2319661	1	KIF1B	1	1	0.00815856	-10.2317	-8.50895
rs629301	1:109818306	Cholesterol, total | LDL cholesterol	1:109818530	1	2426951	1	PSRC1	1	1	0.00963926	-11.9642	-10.1831
rs646776	1:109818530	Cholesterol, total | Coronary artery disease | Coronary heart disease | LDL cholesterol | Lipid metabolism phenotypes | Myocardial infarction (early onset) | Progranulin levels	1:109818530	1	2426951	1	PSRC1	1	1	0.00963926	-11.9642	-10.1831
rs12740374	1:109817590	LDL cholesterol | Lipoprotein-associated phospholipase A2 activity and mass	1:109818530	0.9938	2426951	1	PSRC1	1	1	0.00963926	-11.9642	-10.1831
rs7528419	1:109817192	Lipoprotein-associated phospholipase A2 activity and mass	1:109818530	0.9926	2426951	1	PSRC1	1	1	0.00963926	-11.9642	-10.1831
rs660240	1:109817838	Cardiovascular disease risk factors | LDL cholesterol	1:109818530	0.9759	2426951	1	PSRC1	1	1	0.00963926	-11.9642	-10.1831
rs599839	1:109822166	Coronary artery disease or ischemic stroke | Coronary artery disease or large artery stroke | Coronary heart disease | LDL cholesterol | Lipoprotein-associated phospholipase A2 activity and mass | Metabolite levels	1:109818530	0.9744	2426951	1	PSRC1	1	1	0.00963926	-11.9642	-10.1831
rs602633	1:109821511	Coronary artery disease	1:109818530	0.9559	2426951	1	PSRC1	1	1	0.00963926	-11.9642	-10.1831
rs17024393	1:110154688	Body mass index	1:110178922	0.9315	2350981	1	GSTM1|GSTM2|GSTM4	1	1	0.027292	-32.6222	-30.429
rs17024258	1:110147321	Obesity	1:110178922	0.93	2350981	1	GSTM1|GSTM2|GSTM4	1	1	0.027292	-32.6222	-30.429
rs1466788	1:110618730	Blood metabolite levels	1:110580215	0.8077	2351171	1	FAM40A|ALX3	1	1	0.00459073	-6.03342	-4.50284
rs1335645	1:111684276	Liver enzyme levels (gamma-glutamyl transferase)	1:111694258	0.9975	2351632	1	CEPT1|DRAM2	1	1	0.0118807	-14.5828	-12.7272
rs494453	1:112192122	Osteoporosis-related phenotypes	1:112240694	0.9781	3323824	11	SLC17A6	0	0	0.0112998	-13.9043	-7.86516
rs17030613	1:113190807	Blood pressure	1:113145634:GC_G	0.9742	2428313	1	ST7L|CAPZA1	1	1	0.0266686	-31.8892	-29.706
rs12120956	1:113202571	Height	1:113145634:GC_G	0.9699	2428313	1	ST7L|CAPZA1	1	1	0.0266686	-31.8892	-29.706
rs10745332	1:113189053	Hypertension | Systolic blood pressure	1:113177070	0.9982	2352228	1	CAPZA1|ST7L|BAZ2B	1	1	0.0489614	-58.3485	-55.8602
rs2932538	1:113216543	Diastolic blood pressure | Systolic blood pressure	1:113177070	0.9927	2352228	1	CAPZA1|ST7L|BAZ2B	1	1	0.0489614	-58.3485	-55.8602
rs17030613	1:113190807	Blood pressure	1:113242122	0.953	2352275	1	MOV10	1	1	0.0377257	-44.9463	-42.598
rs12120956	1:113202571	Height	1:113242122	0.9497	2352275	1	MOV10	1	1	0.0377257	-44.9463	-42.598
rs11552449	1:114448389	Breast cancer	1:114448389	1	2428855	1	AP4B1|AP4B1-AS1	1	1	0.00902769	-11.249	-9.49088
rs2358994	1:114429461	Type 1 diabetes and autoimmune thyroid diseases	1:114448389	0.9856	2428855	1	AP4B1|AP4B1-AS1	1	1	0.00902769	-11.249	-9.49088
rs6537825	1:114948281	Autism	1:114948281	1	2429069	1	TRIM33	1	1	0.017355	-20.976	-18.9769
rs198389	1:11919271	B-type natriuretic peptide	1:11919271	1	2396817	1	MTHFR	1	1	0.0132477	-16.1789	-14.2826
rs2336384	1:12046063	Platelet count	1:12048595	0.8146	2320581	1	PLOD1	1	1	0.173025	-217.458	-214.052
rs3897478	1:120451190	Crohn's disease	1:120508524	0.8272	2355615	1	SEC22B|NUDT4P1|NUDT4	0	0	0.00659114	-8.39316	-2.6908
rs3767627	1:149938898	Height	1:149989434	0.8619	2434139	1	SV2A	1	1	0.00860786	-10.7577	-9.01637
rs140505938	1:150031490	Schizophrenia	1:150138618:TG_T	0.9141	2434319	1	ANP32E	1	1	0.053435	-63.7252	-61.1841
rs2230061	1:150727539	Fat body mass	1:150721175	0.8668	2434527	1	GOLPH3L	1	1	0.0220797	-26.5041	-24.4051
rs2230061	1:150727539	Fat body mass	1:150721175	0.8668	2434546	1	HORMAD1	1	1	0.103277	-125.334	-122.37
rs2230061	1:150727539	Fat body mass	1:150889489	0.9304	2358520	1	SETDB1|CERS2	1	1	0.0161971	-19.6231	-17.651
rs2230061	1:150727539	Fat body mass	1:150946490	0.9161	2358591	1	ANXA9|FAM63A	1	1	0.00482514	-6.31113	-4.76442
rs2230061	1:150727539	Fat body mass	1:150950561	0.8826	2434716	1	CERS2|SETDB1	1	1	0.0110878	-13.6568	-11.826
rs2769264	1:151344741	Blood trace element (Cu levels)	1:151344741	1	2435005	1	SELENBP1	1	1	0.00773546	-9.73598	-8.03144
rs4072037	1:155162067	Magnesium levels	1:155184975	0.8722	2437152	1	THBS3	1	1	0.132258	-162.719	-159.565
rs2049805	1:155194980	Renal function-related traits (BUN)	1:155184975	0.859	2437152	1	THBS3	1	1	0.132258	-162.719	-159.565
rs6684514	1:156255456	Glycated hemoglobin levels | Mean corpuscular hemoglobin concentration	1:156274991:AAT_A	0.9518	2438125	1	CCT3	1	1	0.0224389	-26.9249	-24.8189
rs3790455	1:156456301	Migraine	1:156473114	0.9904	3917204	21	C21orf7	0	0	0.0164901	-19.9653	-13.7162
rs2274316	1:156446242	Migraine	1:156473114	0.9858	3917204	21	C21orf7	0	0	0.0164901	-19.9653	-13.7162
rs12145743	1:156700651	HDL cholesterol	1:156688152	0.864	2438531	1	HDGF	1	1	0.0074621	-9.41551	-7.72291
rs3761959	1:157669278	Graves' disease	1:157669278	1	2438892	1	FCRL5	1	1	0.00804515	-10.0988	-8.38092
rs3761959	1:157669278	Graves' disease	1:157669278	1	2439001	1	FCRL3	1	1	0.189641	-240.542	-237.042
rs7528684	1:157670816	Type 1 diabetes autoantibodies	1:157669278	0.9945	2438892	1	FCRL5	1	1	0.00804515	-10.0988	-8.38092
rs7528684	1:157670816	Type 1 diabetes autoantibodies	1:157669278	0.9945	2439001	1	FCRL3	1	1	0.189641	-240.542	-237.042
rs857684	1:158575729	Red blood cell traits	1:158628014	0.8279	2439373	1	SPTA1|OR10Z1	1	1	0.0218745	-26.2636	-24.1688
rs2518564	1:159062436	White blood cell count	1:158999693	0.8069	2439554	1	AIM2	1	1	0.00522068	-6.77886	-5.20588
rs2518564	1:159062436	White blood cell count	1:159002377	0.842	2362394	1	IFI16	1	1	0.0380869	-45.375	-43.0218
rs4656958	1:160856964	Inflammatory bowel disease	1:160838941:C_CA	0.8224	2440440	1	ITLN2	1	1	0.00537592	-6.96217	-5.37966
rs4073054	1:161200487	Blood metabolite levels	1:161193683	0.9821	2363579	1	TOMM40L|NR1I3	1	1	0.00583159	-7.49951	-5.89046
rs1801274	1:161479745	Inflammatory bowel disease | Kawasaki disease | Ulcerative colitis	1:161469054	0.9761	3493543	13	KLF5	0	0	0.0060048	-7.7035	-2.06464
rs1801274	1:161479745	Inflammatory bowel disease | Kawasaki disease | Ulcerative colitis	1:161479745	1	2363689	1	FCGR2A|FCGR2C	1	1	0.053782	-64.1432	-61.5983
rs2056626	1:167420425	Systemic sclerosis	1:167418449	0.9105	2442587	1	CD247	1	1	0.0480321	-57.2346	-54.7567
rs6687813	1:169477574	D-dimer levels	1:169477574	1	2443335	1	SLC19A2	1	1	0.0162267	-19.6576	-17.6848
rs6427196	1:169481223	Venous thromboembolism	1:169477574	0.9901	2443335	1	SLC19A2	1	1	0.0162267	-19.6576	-17.6848
rs2420371	1:169491555	Hemostatic factors and hematological phenotypes	1:169477574	0.9745	2443335	1	SLC19A2	1	1	0.0162267	-19.6576	-17.6848
rs1018827	1:169514006	Venous thromboembolism	1:169477574	0.9436	2443335	1	SLC19A2	1	1	0.0162267	-19.6576	-17.6848
rs1018827	1:169514006	Venous thromboembolism	1:169514006	1	2443370	1	F5	1	1	0.0055052	-7.11473	-5.52452
rs6427196	1:169481223	Venous thromboembolism	1:169514006	0.9474	2443370	1	F5	1	1	0.0055052	-7.11473	-5.52452
rs6687813	1:169477574	D-dimer levels	1:169514006	0.9436	2443370	1	F5	1	1	0.0055052	-7.11473	-5.52452
rs2420371	1:169491555	Hemostatic factors and hematological phenotypes	1:169514006	0.9417	2443370	1	F5	1	1	0.0055052	-7.11473	-5.52452
rs12406092	1:169543131	Optic disc area	1:169540080	0.9984	2443370	1	F5	1	1	0.151855	-188.706	-185.42
rs6028	1:169551682	Activated partial thromboplastin time	1:169540080	0.9204	2443370	1	F5	1	1	0.151855	-188.706	-185.42
rs1689800	1:182168885	HDL cholesterol	1:182170792	0.8786	2447066	1	GLUL	1	1	0.00415886	-5.52062	-4.02114
rs1046934	1:184023529	Height	1:184035116	0.9873	2371474	1	TSEN15	1	1	0.010906	-13.4444	-11.6195
rs2274432	1:184020945	Height	1:184035116	0.9869	2371474	1	TSEN15	1	1	0.010906	-13.4444	-11.6195
rs1926872	1:184018475	Height	1:184035116	0.9863	2371474	1	TSEN15	1	1	0.010906	-13.4444	-11.6195
rs3814333	1:184007119	Height	1:184035116	0.8257	2371474	1	TSEN15	1	1	0.010906	-13.4444	-11.6195
rs6677604	1:196686918	IgA nephropathy | Nephropathy	1:196725939	0.927	2373336	1	CFH|CFHR1	1	1	0.00615322	-7.8782	-6.25123
rs2488389	1:197631141	Inflammatory bowel disease	1:197493644	0.8561	2449693	1	DENND1B	1	1	0.00597144	-7.66422	-6.04741
rs4950806	1:201952574	Butyrylcholinesterase levels	1:201954011	0.9873	2374982	1	RNPEP|LOC100506636	1	1	0.368693	-524.411	-519.97
rs4950928	1:203155882	YKL-40 levels	1:203156080	0.8051	2451567	1	MYBPH	1	1	0.0270213	-32.3039	-30.1151
rs4950928	1:203155882	YKL-40 levels	1:203160126	0.9507	2451593	1	CHI3L1	1	1	0.275517	-367.913	-363.967
rs10900585	1:203654024	Malaria	1:203649716	0.9798	2375706	1	ATP2B4	1	1	0.0103836	-12.8341	-11.0266
rs1668871	1:205237137	Platelet count	1:205201325	0.8413	3430086	12	TCP11L2	0	0	0.00696574	-8.83314	-3.09462
rs1172130	1:205244953	Mean platelet volume	1:205201325	0.8385	3430086	12	TCP11L2	0	0	0.00696574	-8.83314	-3.09462
rs1668873	1:205235990	Mean platelet volume	1:205216573	0.8259	2905404	6	PIM1	0	0	0.00727615	-9.19741	-3.43481
rs1668873	1:205235990	Mean platelet volume	1:205220718	0.8459	2662491	3	EMC3	0	0	0.0089198	-11.1227	-5.2325
rs1668873	1:205235990	Mean platelet volume	1:205225457	0.8722	2658346	3	OPA1	0	0	0.00561653	-7.24603	-1.65117
rs1668873	1:205235990	Mean platelet volume	1:205225457	0.8722	2788003	4	GYPA|GYPB	0	0	0.013114	-16.0227	-9.90189
rs1668871	1:205237137	Platelet count	1:205225457	0.8237	2788003	4	GYPA|GYPB	0	0	0.013114	-16.0227	-9.90189
rs1172130	1:205244953	Mean platelet volume	1:205225457	0.8231	2788003	4	GYPA|GYPB	0	0	0.013114	-16.0227	-9.90189
rs1668873	1:205235990	Mean platelet volume	1:205227760	0.9808	3502710	13	TFDP1|TFDP3	0	0	0.00652047	-8.31011	-2.61445
rs1668871	1:205237137	Platelet count	1:205227760	0.9307	3502710	13	TFDP1|TFDP3	0	0	0.00652047	-8.31011	-2.61445
rs1172130	1:205244953	Mean platelet volume	1:205227760	0.93	3502710	13	TFDP1|TFDP3	0	0	0.00652047	-8.31011	-2.61445
rs1668873	1:205235990	Mean platelet volume	1:205244158:AAAC_	0.9907	2995254	7	C7orf41	0	0	0.00653002	-8.32132	-2.6248
rs1172130	1:205244953	Mean platelet volume	1:205244158:AAAC_	0.9533	2995254	7	C7orf41	0	0	0.00653002	-8.32132	-2.6248
rs1668871	1:205237137	Platelet count	1:205244158:AAAC_	0.9478	2995254	7	C7orf41	0	0	0.00653002	-8.32132	-2.6248
rs9660992	1:205249450	Mean platelet volume	1:205244158:AAAC_	0.806	2995254	7	C7orf41	0	0	0.00653002	-8.32132	-2.6248
rs1172130	1:205244953	Mean platelet volume	1:205246061	0.9874	2466141	2	ACP1	0	0	0.00681106	-8.65152	-2.92661
rs1668871	1:205237137	Platelet count	1:205246061	0.9802	2466141	2	ACP1	0	0	0.00681106	-8.65152	-2.92661
rs1668873	1:205235990	Mean platelet volume	1:205250475	0.9731	3223928	9	STOM	0	0	0.00829925	-10.3964	-4.5543
rs1172130	1:205244953	Mean platelet volume	1:205250475	0.9359	3223928	9	STOM	0	0	0.00829925	-10.3964	-4.5543
rs1668871	1:205237137	Platelet count	1:205250475	0.9258	3223928	9	STOM	0	0	0.00829925	-10.3964	-4.5543
rs9660992	1:205249450	Mean platelet volume	1:205250475	0.8171	3223928	9	STOM	0	0	0.00829925	-10.3964	-4.5543
rs1668873	1:205235990	Mean platelet volume	1:205252554:AAG_A	0.9133	3381925	11	PGM2L1	0	0	0.00594116	-7.62857	-1.99652
rs1172130	1:205244953	Mean platelet volume	1:205252554:AAG_A	0.8794	3381925	11	PGM2L1	0	0	0.00594116	-7.62857	-1.99652
rs1668871	1:205237137	Platelet count	1:205252554:AAG_A	0.872	3381925	11	PGM2L1	0	0	0.00594116	-7.62857	-1.99652
rs6679073	1:205756484	Prostate-specific antigen levels	1:205751611:CCAGC	0.9898	2452667	1	RAB7L1	1	1	0.00329874	-4.49348	-3.06559
rs1775148	1:205757824	Prostate cancer	1:205757798:TC_T	0.9551	2452667	1	RAB7L1	1	1	0.0208783	-25.097	-23.0221
rs425277	1:2069172	Height	1:2068714	0.9874	2900059	6	HIST1H2BM	0	0	0.0127673	-15.618	-9.51241
rs3813948	1:207269858	C4b binding protein levels	1:207280764	0.96	2377165	1	C4BPA	1	1	0.541939	-889.02	-882.904
rs2221593	1:212873431	Leprosy	1:212869847	0.9841	2454818	1	BATF3	1	1	0.0127258	-15.5695	-13.6887
rs4654748	1:21786068	Folate pathway vitamin levels	1:21795388	0.9003	2324341	1	NBPF3|NBPF1|LOC100653178|NBPF10|NBPF9	1	1	0.0488427	-58.2061	-55.7191
rs12042938	1:231816842	Neuranatomic and neurocognitive phenotypes	1:231773397	0.9669	2385343	1	DISC1|TSNAX-DISC1	1	1	0.208436	-267.229	-263.615
rs7550918	1:247675559	Platelet count	1:247685327	0.8138	2390050	1	NLRP3	1	1	0.00545109	-7.05089	-5.46388
rs3811444	1:248039451	Platelet count | Red blood cell fatty acid levels | Red blood cell traits	1:248039451	1	3714729	17	MAP2K3	0	0	0.00858321	-10.7289	-4.86223
rs3811444	1:248039451	Platelet count | Red blood cell fatty acid levels | Red blood cell traits	1:248039451	1	2603320	2	GPR55	0	0	0.0146909	-17.864	-11.6795
rs3811444	1:248039451	Platelet count | Red blood cell fatty acid levels | Red blood cell traits	1:248039451	1	2841699	5	CPEB4	0	0	0.00738475	-9.32479	-3.55378
rs3811444	1:248039451	Platelet count | Red blood cell fatty acid levels | Red blood cell traits	1:248039451	1	2899223	6	HIST1H2AE|HIST1H2AB	0	0	0.00568629	-7.32828	-1.72483
rs3811444	1:248039451	Platelet count | Red blood cell fatty acid levels | Red blood cell traits	1:248039451	1	2957700	6	GCLC	0	0	0.00792277	-9.95547	-4.14246
rs3811444	1:248039451	Platelet count | Red blood cell fatty acid levels | Red blood cell traits	1:248039451	1	3226661	9	ZER1	0	0	0.00645707	-8.23558	-2.54623
rs3811444	1:248039451	Platelet count | Red blood cell fatty acid levels | Red blood cell traits	1:248039451	1	3235726	10	OPTN	0	0	0.00825532	-10.345	-4.50666
rs3811444	1:248039451	Platelet count | Red blood cell fatty acid levels | Red blood cell traits	1:248039451	1	3357237	11	JAM3	0	0	0.111383	-135.67	-127.815
rs3811444	1:248039451	Platelet count | Red blood cell fatty acid levels | Red blood cell traits	1:248039451	1	3589410	15	C15orf54	0	0	0.0443526	-52.8338	-45.9856
rs3811444	1:248039451	Platelet count | Red blood cell fatty acid levels | Red blood cell traits	1:248039451	1	3842675	19	ZNF542|ZSCAN5A|LOC283788	0	0	0.0121438	-14.89	-8.81133
rs3811444	1:248039451	Platelet count | Red blood cell fatty acid levels | Red blood cell traits	1:248039451	1	3866276	19	SLC1A5	0	0	0.00609492	-7.80959	-2.16109
rs4601530	1:25044111	Height	1:25054223	0.9544	2325593	1	CLIC4	1	1	0.0332494	-39.6455	-37.3592
rs10903129	1:25768937	Cholesterol, total | Erythrocyte sedimentation rate	1:25778960:G_GA	0.9871	2325877	1	RHD|RHCE	1	1	0.215957	-278.085	-274.426
rs12027135	1:25775733	Cholesterol, total | LDL cholesterol	1:25778960:G_GA	0.9749	2325877	1	RHD|RHCE	1	1	0.215957	-278.085	-274.426
rs12748152	1:27138393	HDL cholesterol | LDL cholesterol | Triglycerides	1:27174776	0.9897	2326707	1	PIGV	1	1	0.0312603	-37.2967	-35.0409
rs12748152	1:27138393	HDL cholesterol | LDL cholesterol | Triglycerides	1:27292678	0.9323	2326640	1	ARID1A	1	1	0.0158663	-19.2367	-17.2725
rs4246511	1:39380385	Menopause (age at onset)	1:39325063	0.8786	2407755	1	GJA9-MYCBP|MYCBP|GJA9	1	1	0.00818606	-10.2639	-8.54
rs4660293	1:40028180	HDL cholesterol	1:40041371:G_GA	0.9987	2407934	1	PABPC4	1	1	0.0157156	-19.0606	-17.1001
rs12037222	1:40064961	C-reactive protein levels	1:40041371:G_GA	0.9279	2407934	1	PABPC4	1	1	0.0157156	-19.0606	-17.1001
rs1053941	1:46084383	Blood metabolite levels	1:46086329	0.9577	2334459	1	TMEM69	1	1	0.00458264	-6.02383	-4.49382
rs977747	1:47684677	Body mass index	1:47694167	0.9852	2411198	1	TAL1	1	1	0.0468094	-55.7705	-53.3066
rs13375749	1:53695882	Blood metabolite levels	1:53662823	0.942	2336706	1	CPT2	1	1	0.00451347	-5.94181	-4.41663
rs2131925	1:63025942	Cholesterol, total | LDL cholesterol | Triglycerides	1:62997736:CAG_C	0.9693	2339454	1	ANGPTL3	1	1	0.00940154	-11.6862	-9.91391
rs1748195	1:63049593	Triglycerides	1:62997736:CAG_C	0.9683	2339454	1	ANGPTL3	1	1	0.00940154	-11.6862	-9.91391
rs10889332	1:62950858	Metabolite levels	1:62997736:CAG_C	0.9652	2339454	1	ANGPTL3	1	1	0.00940154	-11.6862	-9.91391
rs11207995	1:63049551	Lipid traits	1:62997736:CAG_C	0.9606	2339454	1	ANGPTL3	1	1	0.00940154	-11.6862	-9.91391
rs10889353	1:63118196	Cholesterol, total | Lipid metabolism phenotypes | Triglycerides	1:62997736:CAG_C	0.9598	2339454	1	ANGPTL3	1	1	0.00940154	-11.6862	-9.91391
rs1168029	1:62969402	Lipid metabolism phenotypes	1:62997736:CAG_C	0.9535	2339454	1	ANGPTL3	1	1	0.00940154	-11.6862	-9.91391
rs1167998	1:62931632	Lipid metabolism phenotypes | Triglycerides	1:62997736:CAG_C	0.953	2339454	1	ANGPTL3	1	1	0.00940154	-11.6862	-9.91391
rs10889353	1:63118196	Cholesterol, total | Lipid metabolism phenotypes | Triglycerides	1:63129082	0.999	2415910	1	DOCK7|ANGPTL3	1	1	0.137442	-169.537	-166.345
rs11207995	1:63049551	Lipid traits	1:63129082	0.9988	2415910	1	DOCK7|ANGPTL3	1	1	0.137442	-169.537	-166.345
rs2131925	1:63025942	Cholesterol, total | LDL cholesterol | Triglycerides	1:63129082	0.9901	2415910	1	DOCK7|ANGPTL3	1	1	0.137442	-169.537	-166.345
rs1748195	1:63049593	Triglycerides	1:63129082	0.9899	2415910	1	DOCK7|ANGPTL3	1	1	0.137442	-169.537	-166.345
rs10889332	1:62950858	Metabolite levels	1:63129082	0.9841	2415910	1	DOCK7|ANGPTL3	1	1	0.137442	-169.537	-166.345
rs1167998	1:62931632	Lipid metabolism phenotypes | Triglycerides	1:63129082	0.9711	2415910	1	DOCK7|ANGPTL3	1	1	0.137442	-169.537	-166.345
rs1168029	1:62969402	Lipid metabolism phenotypes	1:63129082	0.9708	2415910	1	DOCK7|ANGPTL3	1	1	0.137442	-169.537	-166.345
rs3101336	1:72751185	Body mass index | Menarche (age at onset) | Obesity | Obesity (early onset extreme)	1:72750500	0.9936	2418078	1	NEGR1	1	1	0.0639519	-76.4599	-73.8126
rs2568958	1:72765116	Body mass index | Obesity | Weight	1:72750500	0.9894	2418078	1	NEGR1	1	1	0.0639519	-76.4599	-73.8126
rs2815752	1:72812440	Body mass index	1:72750500	0.8425	2418078	1	NEGR1	1	1	0.0639519	-76.4599	-73.8126
rs4949874	1:76161889	Blood metabolite ratios	1:76201327	0.9304	2342576	1	ACADM|DLST	1	1	0.0299094	-35.7036	-33.4687
rs7552404	1:76135946	Acylcarnitine levels | Blood metabolite levels	1:76201327	0.9276	2342576	1	ACADM|DLST	1	1	0.0299094	-35.7036	-33.4687
rs211718	1:76106675	Metabolic traits | Metabolite levels	1:76201327	0.9207	2342576	1	ACADM|DLST	1	1	0.0299094	-35.7036	-33.4687
rs11161521	1:76216330	Blood metabolite levels	1:76201327	0.9187	2342576	1	ACADM|DLST	1	1	0.0299094	-35.7036	-33.4687
rs301801	1:8495945	Optic cup area | Vertical cup-disc ratio	1:8448404	0.8426	2395418	1		1	1	0.0367316	-43.7673	-41.4321
rs7551732	1:89139041	Height	1:89272303	0.8181	2345617	1	PKN2	1	1	0.00665581	-8.46914	-6.81514
rs6699417	1:89123443	Height	1:89272303	0.8051	2345617	1	PKN2	1	1	0.00665581	-8.46914	-6.81514
rs10874746	1:93323971	Height	1:93400766	0.8865	2346863	1	RPL5|SNORD21|FAM69A	1	1	0.0457029	-54.447	-51.9958
rs9437689	1:95549536	Phospholipid levels (plasma)	1:95444202	0.9364	2347732	1	TMEM56-RWDD3|TMEM56	1	1	0.00683695	-8.68192	-7.01886
rs6671200	1:95697529	Stearic acid (18:0) plasma levels	1:95720137	0.9308	2347788	1	RWDD3|TMEM56-RWDD3	1	1	0.0167582	-20.2785	-18.293
rs11190604	10:102302457	Palmitoleic acid (16:1n-7) plasma levels	10:102278128:G_GCT	0.9899	3303478	10	SEC31B	1	1	0.141405	-174.776	-171.557
rs11190604	10:102302457	Palmitoleic acid (16:1n-7) plasma levels	10:102298855	0.992	3260666	10	HIF1AN	1	1	0.040104	-47.7714	-45.3924
rs11190604	10:102302457	Palmitoleic acid (16:1n-7) plasma levels	10:102342162:T_TTC	0.9156	3303530	10	NDUFB8	1	1	0.00395605	-5.27921	-3.79514
rs3850699	10:104414221	Prostate cancer	10:104425471	0.8633	3261820	10	TRIM8	1	1	0.0135009	-16.4745	-14.5712
rs12416687	10:104629011	Blood pressure	10:104616500	0.9913	3261923	10	AS3MT|C10orf32-AS3MT	1	1	0.210392	-270.041	-266.415
rs9527	10:104623578	Arsenic metabolism	10:104616500	0.9828	3261923	10	AS3MT|C10orf32-AS3MT	1	1	0.210392	-270.041	-266.415
rs4409766	10:104616663	Diastolic blood pressure | Hypertension | Systolic blood pressure	10:104616663	1	3261923	10	AS3MT|C10orf32-AS3MT	1	1	0.00463791	-6.08935	-4.55547
rs1004467	10:104594507	Systolic blood pressure	10:104616663	0.9771	3261923	10	AS3MT|C10orf32-AS3MT	1	1	0.00463791	-6.08935	-4.55547
rs11191454	10:104660004	Autism spectrum disorder, attention deficit-hyperactivity disorder, bipolar disorder, major depressive disorder, and schizophrenia (combined)	10:104616663	0.8551	3261923	10	AS3MT|C10orf32-AS3MT	1	1	0.00463791	-6.08935	-4.55547
rs12413409	10:104719096	Coronary artery disease or large artery stroke | Coronary heart disease | Intracranial aneurysm	10:104616663	0.8541	3261923	10	AS3MT|C10orf32-AS3MT	1	1	0.00463791	-6.08935	-4.55547
rs11191548	10:104846178	Blood pressure | Systolic blood pressure	10:104616663	0.8396	3261923	10	AS3MT|C10orf32-AS3MT	1	1	0.00463791	-6.08935	-4.55547
rs11191593	10:104939215	Blood pressure	10:104616663	0.8334	3261923	10	AS3MT|C10orf32-AS3MT	1	1	0.00463791	-6.08935	-4.55547
rs11191560	10:104869038	Body mass index	10:104616663	0.8328	3261923	10	AS3MT|C10orf32-AS3MT	1	1	0.00463791	-6.08935	-4.55547
rs11191580	10:104906211	Autism spectrum disorder, attention deficit-hyperactivity disorder, bipolar disorder, major depressive disorder, and schizophrenia (combined) | Body mass index | Schizophrenia	10:104616663	0.8283	3261923	10	AS3MT|C10orf32-AS3MT	1	1	0.00463791	-6.08935	-4.55547
rs12416687	10:104629011	Blood pressure	10:104619292:A_AC	0.9936	3261952	10	C10orf32	1	1	0.0241506	-28.9322	-26.7931
rs9527	10:104623578	Arsenic metabolism	10:104619292:A_AC	0.9846	3261952	10	C10orf32	1	1	0.0241506	-28.9322	-26.7931
rs12413409	10:104719096	Coronary artery disease or large artery stroke | Coronary heart disease | Intracranial aneurysm	10:104673097	0.985	2562821	2	RNF103-CHMP3|CHMP3	0	0	0.0056864	-7.32841	-1.72496
rs3814231	10:115481018	Vitiligo	10:115461485	0.98	3264948	10	CASP7	1	1	0.0213676	-25.67	-23.585
rs7068966	10:12277992	Pulmonary function | Pulmonary function (interaction)	10:12244143	0.9061	3235516	10	CAMK1D|LOC283070	1	1	0.0740884	-88.8642	-86.1266
rs11257655	10:12307894	Type 2 diabetes	10:12250861	0.8079	3235726	10	OPTN	1	1	0.00578819	-7.44838	-5.84182
rs11257655	10:12307894	Type 2 diabetes	10:12307894	1	3235414	10	SEC61A2	1	1	0.00434876	-5.74631	-4.23285
rs11257655	10:12307894	Type 2 diabetes	10:12307894	1	3235516	10	CAMK1D|LOC283070	1	1	0.195664	-249.026	-245.492
rs11257655	10:12307894	Type 2 diabetes	10:12307894	1	3277751	10		1	1	0.0376794	-44.8914	-42.5436
rs12779790	10:12328010	Type 2 diabetes	10:12307894	0.8179	3235414	10	SEC61A2	1	1	0.00434876	-5.74631	-4.23285
rs12779790	10:12328010	Type 2 diabetes	10:12307894	0.8179	3235516	10	CAMK1D|LOC283070	1	1	0.195664	-249.026	-245.492
rs12779790	10:12328010	Type 2 diabetes	10:12307894	0.8179	3277751	10		1	1	0.0376794	-44.8914	-42.5436
rs11257655	10:12307894	Type 2 diabetes	10:12309268	0.987	3235461	10	CDC123	1	1	0.0415483	-49.4901	-47.092
rs1561570	10:13155726	Paget's disease	10:13159197	0.8864	3278198	10	PHYH	1	1	0.0151709	-18.4245	-16.4774
rs12780845	10:17223244	Homocysteine levels	10:17244307	0.9648	3279698	10	CUBN	1	1	0.334426	-464.326	-460.116
rs12780845	10:17223244	Homocysteine levels	10:17250200:GATCA	0.949	3279857	10	TRDMT1	1	1	0.0618565	-73.9119	-71.2835
rs10904908	10:17260290	Cholesterol, total	10:17254832	0.906	3236958	10	VIM	1	1	0.0225328	-27.035	-24.9272
rs11012732	10:21830104	Meningioma	10:21834536	0.9226	3238231	10	MLLT10	1	1	0.0587707	-70.1692	-67.5702
rs1243180	10:21915619	Epithelial ovarian cancer | Ovarian cancer	10:21834536	0.8112	3238231	10	MLLT10	1	1	0.0587707	-70.1692	-67.5702
rs11010067	10:35295431	Inflammatory bowel disease	10:35355402:AT_A	0.9786	3284882	10	CUL2	1	1	0.04398	-52.389	-49.9595
rs17582416	10:35287650	Crohn's disease	10:35355402:AT_A	0.9744	3284882	10	CUL2	1	1	0.04398	-52.389	-49.9595
rs12242110	10:35535695	Crohn's disease	10:35355402:AT_A	0.8099	3284882	10	CUL2	1	1	0.04398	-52.389	-49.9595
rs1864400	10:43610366	Hirschsprung disease	10:43647868:C_CAA	0.9431	3243908	10	CSGALNACT2	1	1	0.0325398	-38.8071	-36.5315
rs11239550	10:46024729	Mean corpuscular volume	10:45953767	0.9422	3408966	12	FGFR1OP2	0	0	0.00628137	-8.02897	-2.35915
rs11239550	10:46024729	Mean corpuscular volume	10:46001866	0.9961	2466141	2	ACP1	0	0	0.00647855	-8.26083	-2.56924
rs970548	10:46013277	Cholesterol, total | HDL cholesterol	10:46022005	0.9777	3286921	10	MARCH8	1	1	0.00752001	-9.48341	-7.78824
rs2291429	10:45958881	Blood metabolite levels	10:46022005	0.9691	3286921	10	MARCH8	1	1	0.00752001	-9.48341	-7.78824
rs11239550	10:46024729	Mean corpuscular volume	10:46100101	0.9334	4009849	X	ALAS2	0	0	0.00895645	-11.1656	-5.27303
rs901683	10:45966422	Red blood cell traits	10:46101768	0.8491	3286921	10	MARCH8	1	1	0.033716	-40.1971	-37.9038
rs2279434	10:45955064	Mean corpuscular hemoglobin | Mean corpuscular volume	10:46101768	0.8384	3286921	10	MARCH8	1	1	0.033716	-40.1971	-37.9038
rs4332428	10:4965434	Height	10:4985193	0.9877	3274758	10	AKR1C2|LOC100653286	1	1	0.0947077	-114.508	-111.609
rs3123078	10:51524971	Prostate cancer	10:51528656	0.9946	3246372	10	NCOA4	1	1	0.0225496	-27.0547	-24.9465
rs4631830	10:51543344	Prostate-specific antigen levels	10:51528656	0.9096	3246372	10	NCOA4	1	1	0.0225496	-27.0547	-24.9465
rs10993994	10:51549496	PCA3 expression level | Prostate cancer | Prostate-specific antigen levels | Serum prostate-specific antigen levels	10:51528656	0.8086	3246372	10	NCOA4	1	1	0.0225496	-27.0547	-24.9465
rs2790216	10:59997926	Inflammatory bowel disease	10:60015313	0.9899	3247712	10	CISD1	1	1	0.163185	-204.004	-200.65
rs2790216	10:59997926	Inflammatory bowel disease	10:60015313	0.9899	3290368	10	IPMK	1	1	0.125115	-153.391	-150.284
rs10821936	10:63723577	Acute lymphoblastic leukemia (childhood)	10:63725942	0.9905	2584957	2	SCN3A	0	0	0.008163	-10.2369	-4.40571
rs10821936	10:63723577	Acute lymphoblastic leukemia (childhood)	10:63725942	0.9905	3578152	14	TCL1A|LOC100133207	0	0	0.00581455	-7.47943	-1.86116
rs7090445	10:63721176	Acute lymphoblastic leukemia (B-cell precursor)	10:63725942	0.9825	2584957	2	SCN3A	0	0	0.008163	-10.2369	-4.40571
rs7090445	10:63721176	Acute lymphoblastic leukemia (B-cell precursor)	10:63725942	0.9825	3578152	14	TCL1A|LOC100133207	0	0	0.00581455	-7.47943	-1.86116
rs4245595	10:63722895	Acute lymphoblastic leukemia (childhood)	10:63725942	0.9745	2584957	2	SCN3A	0	0	0.008163	-10.2369	-4.40571
rs7089424	10:63752159	Acute lymphoblastic leukemia (childhood)	10:63725942	0.9304	2584957	2	SCN3A	0	0	0.008163	-10.2369	-4.40571
rs6479800	10:64036881	Rheumatoid arthritis	10:64044448	0.9538	3291435	10	RTKN2	1	1	0.00498892	-6.50492	-4.94706
rs7075195	10:65050659	Mean platelet volume	10:65052205	0.9834	3281762	10	ENKUR	0	0	0.011605	-14.2609	-8.20704
rs10740118	10:65101207	Plasma omega-6 polyunsaturated fatty acid levels (linoleic acid)	10:65052205	0.9833	3281762	10	ENKUR	0	0	0.011605	-14.2609	-8.20704
rs7896518	10:65104500	Mean platelet volume	10:65052205	0.9832	3281762	10	ENKUR	0	0	0.011605	-14.2609	-8.20704
rs10761731	10:65027610	Platelet count | Triglycerides	10:65052205	0.9822	3281762	10	ENKUR	0	0	0.011605	-14.2609	-8.20704
rs7075195	10:65050659	Mean platelet volume	10:65063836:ACTTT	0.9921	2360186	1	AQP10	0	0	0.00806333	-10.1201	-4.29663
rs10740118	10:65101207	Plasma omega-6 polyunsaturated fatty acid levels (linoleic acid)	10:65063836:ACTTT	0.9921	2360186	1	AQP10	0	0	0.00806333	-10.1201	-4.29663
rs7896518	10:65104500	Mean platelet volume	10:65063836:ACTTT	0.9921	2360186	1	AQP10	0	0	0.00806333	-10.1201	-4.29663
rs10761731	10:65027610	Platelet count | Triglycerides	10:65063836:ACTTT	0.9897	2360186	1	AQP10	0	0	0.00806333	-10.1201	-4.29663
rs10740118	10:65101207	Plasma omega-6 polyunsaturated fatty acid levels (linoleic acid)	10:65071215	0.9958	2389718	1	CNST	0	0	0.00792313	-9.9559	-4.14286
rs7896518	10:65104500	Mean platelet volume	10:65071215	0.9957	2389718	1	CNST	0	0	0.00792313	-9.9559	-4.14286
rs7075195	10:65050659	Mean platelet volume	10:65071215	0.9954	2389718	1	CNST	0	0	0.00792313	-9.9559	-4.14286
rs10761731	10:65027610	Platelet count | Triglycerides	10:65071215	0.9937	2389718	1	CNST	0	0	0.00792313	-9.9559	-4.14286
rs12355784	10:65121565	Liver enzyme levels	10:65071215	0.8021	2389718	1	CNST	0	0	0.00792313	-9.9559	-4.14286
rs7923609	10:65133822	Liver enzyme levels (alkaline phosphatase)	10:65071215	0.8021	2389718	1	CNST	0	0	0.00792313	-9.9559	-4.14286
rs7910927	10:65138910	Sex hormone-binding globulin levels	10:65071215	0.802	2389718	1	CNST	0	0	0.00792313	-9.9559	-4.14286
rs10761779	10:65274927	Liver enzyme levels	10:65071215	0.8002	2389718	1	CNST	0	0	0.00792313	-9.9559	-4.14286
rs7896518	10:65104500	Mean platelet volume	10:65104500	1	3129065	8	CLU	0	0	0.00577538	-7.43328	-1.81951
rs10740118	10:65101207	Plasma omega-6 polyunsaturated fatty acid levels (linoleic acid)	10:65104500	0.9999	3129065	8	CLU	0	0	0.00577538	-7.43328	-1.81951
rs7075195	10:65050659	Mean platelet volume	10:65104500	0.9989	3129065	8	CLU	0	0	0.00577538	-7.43328	-1.81951
rs10761731	10:65027610	Platelet count | Triglycerides	10:65104500	0.9973	3129065	8	CLU	0	0	0.00577538	-7.43328	-1.81951
rs10761779	10:65274927	Liver enzyme levels	10:65261179:TC_T	0.9463	2773369	4	CXCL5	0	0	0.00771146	-9.70785	-3.91128
rs10761779	10:65274927	Liver enzyme levels	10:65261179:TC_T	0.9463	3249043	10		1	1	0.0167104	-20.2227	-18.2382
rs7896783	10:65162153	Fibrinogen	10:65261179:TC_T	0.9438	2773369	4	CXCL5	0	0	0.00771146	-9.70785	-3.91128
rs7896783	10:65162153	Fibrinogen	10:65261179:TC_T	0.9438	3249043	10		1	1	0.0167104	-20.2227	-18.2382
rs7923609	10:65133822	Liver enzyme levels (alkaline phosphatase)	10:65261179:TC_T	0.9426	2773369	4	CXCL5	0	0	0.00771146	-9.70785	-3.91128
rs7923609	10:65133822	Liver enzyme levels (alkaline phosphatase)	10:65261179:TC_T	0.9426	3249043	10		1	1	0.0167104	-20.2227	-18.2382
rs7910927	10:65138910	Sex hormone-binding globulin levels	10:65261179:TC_T	0.9426	2773369	4	CXCL5	0	0	0.00771146	-9.70785	-3.91128
rs7910927	10:65138910	Sex hormone-binding globulin levels	10:65261179:TC_T	0.9426	3249043	10		1	1	0.0167104	-20.2227	-18.2382
rs12355784	10:65121565	Liver enzyme levels	10:65261179:TC_T	0.9425	2773369	4	CXCL5	0	0	0.00771146	-9.70785	-3.91128
rs12355784	10:65121565	Liver enzyme levels	10:65261179:TC_T	0.9425	3249043	10		1	1	0.0167104	-20.2227	-18.2382
rs10822184	10:65337153	Androgen levels	10:65261179:TC_T	0.8547	2773369	4	CXCL5	0	0	0.00771146	-9.70785	-3.91128
rs10822184	10:65337153	Androgen levels	10:65261179:TC_T	0.8547	3249043	10		1	1	0.0167104	-20.2227	-18.2382
rs10761731	10:65027610	Platelet count | Triglycerides	10:65280994	0.8314	3759137	17	ITGA2B	0	0	0.00592096	-7.60478	-1.97477
rs7075195	10:65050659	Mean platelet volume	10:65280994	0.8233	3759137	17	ITGA2B	0	0	0.00592096	-7.60478	-1.97477
rs7896518	10:65104500	Mean platelet volume	10:65280994	0.8212	3759137	17	ITGA2B	0	0	0.00592096	-7.60478	-1.97477
rs10740118	10:65101207	Plasma omega-6 polyunsaturated fatty acid levels (linoleic acid)	10:65280994	0.8205	3759137	17	ITGA2B	0	0	0.00592096	-7.60478	-1.97477
rs10761779	10:65274927	Liver enzyme levels	10:65326990:AAAT_	0.9295	3724545	17	ITGB3	0	0	0.00702453	-8.90215	-3.15878
rs10822184	10:65337153	Androgen levels	10:65326990:AAAT_	0.9285	3724545	17	ITGB3	0	0	0.00702453	-8.90215	-3.15878
rs7896783	10:65162153	Fibrinogen	10:65326990:AAAT_	0.9256	3724545	17	ITGB3	0	0	0.00702453	-8.90215	-3.15878
rs7923609	10:65133822	Liver enzyme levels (alkaline phosphatase)	10:65326990:AAAT_	0.9252	3724545	17	ITGB3	0	0	0.00702453	-8.90215	-3.15878
rs7910927	10:65138910	Sex hormone-binding globulin levels	10:65326990:AAAT_	0.9252	3724545	17	ITGB3	0	0	0.00702453	-8.90215	-3.15878
rs12355784	10:65121565	Liver enzyme levels	10:65326990:AAAT_	0.9251	3724545	17	ITGB3	0	0	0.00702453	-8.90215	-3.15878
rs4746822	10:70982941	Glycemic traits (pregnancy)	10:70975897	0.9658	3250204	10	SUPV3L1	1	1	0.029487	-35.2059	-32.9774
rs4746822	10:70982941	Glycemic traits (pregnancy)	10:70979924	0.9713	3250237	10	HKDC1	1	1	0.0405031	-48.2461	-45.8619
rs2675662	10:75599127	Psoriasis	10:75598099	0.9982	3294854	10	CAMK2G	1	1	0.00767995	-9.67091	-7.96882
rs1250544	10:81032885	Crohn's disease and psoriasis	10:81053475	0.8577	3253880	10	PPIF	1	1	0.0115838	-14.236	-12.3899
rs1800682	10:90749963	Chronic lymphocytic leukemia	10:90751516	0.9122	3257098	10	FAS	1	1	0.10557	-128.249	-125.269
rs1800682	10:90749963	Chronic lymphocytic leukemia	10:90752616	0.9127	3299504	10	ACTA2|FAS-AS1	1	1	0.23612	-307.709	-303.955
rs1412444	10:91002927	Coronary heart disease	10:91002804	0.9984	3299585	10	LIPA|LOC100507575	1	1	0.328974	-455.053	-450.861
rs7911264	10:94436851	Inflammatory bowel disease	10:94432000	0.8814	2448073	1	IVNS1ABP	0	0	0.00627535	-8.02189	-2.35287
rs7911264	10:94436851	Inflammatory bowel disease	10:94432000	0.8814	3258168	10	KIF11	1	1	0.0157569	-19.1088	-17.1473
rs2497306	10:94485211	Dehydroepiandrosterone sulphate levels	10:94432000	0.8322	3258168	10	KIF11	1	1	0.0157569	-19.1088	-17.1473
rs7911264	10:94436851	Inflammatory bowel disease	10:94446041	0.9957	3258221	10	HHEX	1	1	0.0255102	-30.5282	-28.3639
rs7911264	10:94436851	Inflammatory bowel disease	10:94446041	0.9957	3558359	14	GZMH|GZMB	0	0	0.00677038	-8.60374	-2.8826
rs56322409	10:97395962	Blood metabolite levels	10:97364023	0.9315	3301609	10	LOC728558|LOC100653122|LOC100652735	1	1	0.0143213	-17.4323	-15.5068
rs11212617	11:108283161	Response to metformin | Response to metformin in type 2 diabetes (glycemic)	11:108053876:T_TA	0.8586	3390067	11	NPAT	1	1	0.0535112	-63.817	-61.275
rs11212617	11:108283161	Response to metformin | Response to metformin in type 2 diabetes (glycemic)	11:108087381:T_TGG	0.9077	2899176	6	HIST1H2BD	0	0	0.00845444	-10.5781	-4.72266
rs1801516	11:108175462	Melanoma	11:108110663	0.986	3347615	11	ACAT1	1	1	0.050406	-60.0822	-57.5774
rs1801516	11:108175462	Melanoma	11:108110663	0.986	3390067	11	NPAT	1	1	0.035248	-42.0097	-39.6943
rs11212617	11:108283161	Response to metformin | Response to metformin in type 2 diabetes (glycemic)	11:108221481:G_GGC	0.8931	2946383	6	HIST2H4B|HIST4H4|HIST2H4A|HIST1H4L|HIST1H4E|HIST1H4B|HIST1H4H|HIST1H4C|HIST1H4J|HIST1H4K|HIST1H4F|HIST1H4D|HIST1H4A|HIST1H4I	0	0	0.0100412	-12.4339	-6.46727
rs11212617	11:108283161	Response to metformin | Response to metformin in type 2 diabetes (glycemic)	11:108245098	0.9065	2946232	6	HIST1H1C	0	0	0.00689357	-8.74841	-3.01581
rs11212617	11:108283161	Response to metformin | Response to metformin in type 2 diabetes (glycemic)	11:108286758	0.9515	2946324	6	HIST1H3D|HIST1H3F|HIST1H3B|HIST1H3H|HIST1H3J|HIST1H3G|HIST1H3I|HIST1H3E|HIST1H3C|HIST1H3A|HIST1H2AD	0	0	0.0264637	-31.6483	-25.1108
rs11212617	11:108283161	Response to metformin | Response to metformin in type 2 diabetes (glycemic)	11:108288294:AC_A	0.9572	2434031	1	HIST2H2BF|HIST2H3D|HIST2H3A|HIST2H3C|HIST2H4B|HIST4H4|HIST2H4A|HIST1H4L|HIST1H4E|HIST1H4B|HIST1H4H|HIST1H4C|HIST1H4J|HIST1H4K|HIST1H4F|HIST1H4D|HIST1H4A|HIST1H4I|HIST2H2AA4|HIST2H2AA3	0	0	0.0282313	-33.7273	-27.1467
rs1834481	11:112023827	Interleukin-18 levels	11:112033129	0.996	3391255	11	IL18	1	1	0.045274	-53.9343	-51.4884
rs11820589	11:116633862	Metabolic syndrome (bivariate traits)	11:116649538	0.9289	3392871	11	ZNF259	1	1	0.00686851	-8.71899	-7.05437
rs11825181	11:116626258	Blood metabolite levels | Triglycerides-Blood Pressure (TG-BP)	11:116649538	0.9209	3392871	11	ZNF259	1	1	0.00686851	-8.71899	-7.05437
rs11823543	11:116649135	Triglycerides-Blood Pressure (TG-BP)	11:116649538	0.9145	3392871	11	ZNF259	1	1	0.00686851	-8.71899	-7.05437
rs12286037	11:116652207	Lipoprotein-associated phospholipase A2 activity and mass | Metabolic syndrome (bivariate traits) | Triglycerides	11:116649538	0.9069	3392871	11	ZNF259	1	1	0.00686851	-8.71899	-7.05437
rs28927680	11:116619073	Triglycerides	11:116649538	0.9047	3392871	11	ZNF259	1	1	0.00686851	-8.71899	-7.05437
rs12272004	11:116603724	Carotenoid and tocopherol levels | LDL cholesterol | Triglycerides	11:116649538	0.8473	3392871	11	ZNF259	1	1	0.00686851	-8.71899	-7.05437
rs4938642	11:119099906	Platelet count	11:119152684	0.9557	3352070	11	CBL	1	1	0.0431621	-51.4132	-48.9942
rs4936518	11:120311198	Intraocular pressure	11:120311198	1	3352503	11	ARHGEF12	1	1	0.00546336	-7.06537	-5.47763
rs11217874	11:120325548	Intraocular pressure	11:120311198	0.9398	3352503	11	ARHGEF12	1	1	0.00546336	-7.06537	-5.47763
rs12785387	11:120221987	Intraocular pressure	11:120311198	0.8976	3352503	11	ARHGEF12	1	1	0.00546336	-7.06537	-5.47763
rs7941030	11:122522375	Cholesterol, total | HDL cholesterol	11:122532620:T_TTC	0.9118	3353335	11	UBASH3B	1	1	0.00654323	-8.33686	-6.68865
rs1007392	11:14774591	Vitamin D levels	11:14861517	0.9467	3364119	11		1	1	0.0210069	-25.2475	-23.17
rs11023332	11:14784110	Vitamin D levels	11:14861517	0.9299	3364119	11		1	1	0.0210069	-25.2475	-23.17
rs4356203	11:17160148	Schizophrenia or bipolar disorder	11:17117354	0.8298	3364759	11	PIK3C2A	1	1	0.122798	-150.382	-147.292
rs2403254	11:18325146	Blood metabolite levels | Metabolic traits	11:18335684	0.8214	3322717	11	GTF2H1	1	1	0.0163906	-19.8491	-17.8723
rs4150581	11:18357270	Blood metabolite ratios	11:18335684	0.8062	3322717	11	GTF2H1	1	1	0.0163906	-19.8491	-17.8723
rs4353250	11:18323517	Amyloid A serum levels	11:18353640:CG_C	0.991	3365360	11	HPS5	1	1	0.0255991	-30.6326	-28.4669
rs11602954	11:202856	Mean platelet volume | Platelet count	11:202812	1	2685304	3	PROS1	0	0	0.00646512	-8.24504	-2.55478
rs505404	11:243268	Platelet count	11:202812	0.957	2685304	3	PROS1	0	0	0.00646512	-8.24504	-2.55478
rs11602954	11:202856	Mean platelet volume | Platelet count	11:218640	0.9748	3357785	11	SIRT3	1	1	0.020922	-25.1481	-23.0723
rs505404	11:243268	Platelet count	11:218640	0.9743	3357785	11	SIRT3	1	1	0.020922	-25.1481	-23.0723
rs7104764	11:229977	Menarche (age at onset)	11:222620	0.8275	3315512	11	RIC8A	1	1	0.0108218	-13.346	-11.524
rs7104764	11:229977	Menarche (age at onset)	11:223119	0.8247	3357785	11	SIRT3	1	1	0.0120506	-14.7811	-12.9203
rs505404	11:243268	Platelet count	11:226744:AATT_	0.8092	2748923	4	GUCY1B3	0	0	0.00593655	-7.62314	-1.99155
rs7104764	11:229977	Menarche (age at onset)	11:247029	0.9842	3315549	11	PSMD13	1	1	0.259165	-342.539	-338.668
rs505404	11:243268	Platelet count	11:247905	0.9544	2834863	5	ABLIM3	0	0	0.00566664	-7.30511	-1.70406
rs11602954	11:202856	Mean platelet volume | Platelet count	11:247905	0.9484	2834863	5	ABLIM3	0	0	0.00566664	-7.30511	-1.70406
rs17655730	11:270715	Mean platelet volume	11:268020	0.9046	2735759	4	MMRN1	0	0	0.00832025	-10.421	-4.5771
rs17655730	11:270715	Mean platelet volume	11:268020	0.9046	3315584	11	NLRP6	1	1	0.0152786	-18.5502	-16.6004
rs11031005	11:30226356	Sex hormone levels	11:30317733	0.8829	3325052	11	ARL14EP	1	1	0.110681	-134.771	-131.759
rs11031002	11:30215261	Sex hormone levels	11:30317733	0.8411	3325052	11	ARL14EP	1	1	0.110681	-134.771	-131.759
rs12294104	11:30382899	Menopause (age at onset)	11:30317733	0.8171	3325052	11	ARL14EP	1	1	0.110681	-134.771	-131.759
rs2074038	11:44087989	IgA nephropathy	11:44087989	1	3328349	11		1	1	0.378343	-541.921	-537.439
rs2074038	11:44087989	IgA nephropathy	11:44087989	1	3328389	11	EXT2	1	1	0.107752	-131.028	-128.034
rs10838681	11:47275064	Metabolic syndrome	11:47275064	1	3329685	11	NR1H3	1	1	0.0137766	-16.7963	-14.8855
rs7120118	11:47286290	HDL cholesterol	11:47275064	0.8585	3329685	11	NR1H3	1	1	0.0137766	-16.7963	-14.8855
rs12419342	11:47468545	Intraocular pressure	11:47456762:AG_A	0.9918	3372209	11	PSMC3	1	1	0.00710427	-8.99574	-7.31947
rs3817334	11:47650993	Body mass index	11:47566352	0.9806	3372368	11	MTCH2	1	1	0.0286403	-34.2087	-31.9939
rs747782	11:47940925	Intraocular pressure	11:47999218	0.9378	3372253	11	CELF1	1	1	0.0037988	-5.09174	-3.6202
rs747782	11:47940925	Intraocular pressure	11:48013484	0.958	3329983	11	PTPRJ	1	1	0.185934	-235.352	-231.874
rs7950726	11:5225447	HbA2 levels	11:5216455	0.8336	2832403	5	PCDHB9	0	0	0.00843704	-10.5578	-4.70446
rs9420	11:57510294	Schizophrenia	11:57497011	0.9855	3331603	11	C11orf31	1	1	0.0312406	-37.2734	-35.018
rs610932	11:59939307	Alzheimer's disease	11:59856028	0.8526	3332276	11	MS4A2	1	1	0.0204929	-24.6458	-22.5793
rs983392	11:59923508	Alzheimer's disease (late onset)	11:59856028	0.8286	3332276	11	MS4A2	1	1	0.0204929	-24.6458	-22.5793
rs610932	11:59939307	Alzheimer's disease	11:59936757	0.8539	3374934	11	MS4A6A	1	1	0.0931611	-112.565	-109.68
rs4938933	11:60034429	Alzheimer's disease (late onset)	11:60039917	0.9958	3332298	11	MS4A4A	1	1	0.0109493	-13.4949	-11.6687
rs1562990	11:60023087	Alzheimer's disease	11:60039917	0.9766	3332298	11	MS4A4A	1	1	0.0109493	-13.4949	-11.6687
rs1582763	11:60021948	Alzheimer's disease in APOE e4- carriers	11:60039917	0.8474	3332298	11	MS4A4A	1	1	0.0109493	-13.4949	-11.6687
rs4939490	11:60793651	Multiple sclerosis	11:60793651	1	3332729	11	CD5	1	1	0.00960294	-11.9217	-10.142
rs968567	11:61595564	Blood metabolite levels | Glycerophospholipid levels | Rheumatoid arthritis	11:61556039	0.9899	3333247	11	FADS2	1	1	0.404926	-591.596	-586.974
rs968567	11:61595564	Blood metabolite levels | Glycerophospholipid levels | Rheumatoid arthritis	11:61556039	0.9899	3375545	11	FADS1|MIR1908	1	1	0.0849368	-102.286	-99.4654
rs102275	11:61557803	Crohn's disease | Glycerophospholipid levels | Metabolite levels | Oleic acid (18:1n-9) plasma levels | Palmitoleic acid (16:1n-7) plasma levels | Phospholipid levels (plasma) | Plasma omega-6 polyunsaturated fatty acid levels (arachidonic acid) | Stearic acid (18:0) plasma levels | Trans fatty acid levels	11:61557803	1	3821015	19	LDLR	0	0	0.0057449	-7.39736	-1.7871
rs174574	11:61600342	Phospholipid levels (plasma) | Trans fatty acid levels	11:61557803	0.97	3821015	19	LDLR	0	0	0.0057449	-7.39736	-1.7871
rs174535	11:61551356	Blood metabolite levels | Phospholipid levels (plasma) | Red blood cell fatty acid levels | Trans fatty acid levels	11:61557803	0.956	3821015	19	LDLR	0	0	0.0057449	-7.39736	-1.7871
rs174578	11:61605499	Blood metabolite levels | Glycerophospholipid levels | Trans fatty acid levels	11:61557803	0.9549	3821015	19	LDLR	0	0	0.0057449	-7.39736	-1.7871
rs174577	11:61604814	Iron status biomarkers (transferrin levels) | P wave duration | Trans fatty acid levels	11:61557803	0.9537	3821015	19	LDLR	0	0	0.0057449	-7.39736	-1.7871
rs174576	11:61603510	Glycerophospholipid levels | Trans fatty acid levels	11:61557803	0.9431	3821015	19	LDLR	0	0	0.0057449	-7.39736	-1.7871
rs174537	11:61552680	Colorectal cancer | Glycerophospholipid levels | Trans fatty acid levels	11:61557803	0.94	3821015	19	LDLR	0	0	0.0057449	-7.39736	-1.7871
rs174536	11:61551927	Glycerophospholipid levels | Phospholipid levels (plasma) | Trans fatty acid levels	11:61557803	0.938	3821015	19	LDLR	0	0	0.0057449	-7.39736	-1.7871
rs174545	11:61569306	Red blood cell fatty acid levels | Trans fatty acid levels	11:61557803	0.9355	3821015	19	LDLR	0	0	0.0057449	-7.39736	-1.7871
rs174546	11:61569830	Cholesterol, total | Glycerophospholipid levels | HDL cholesterol | LDL cholesterol | Trans fatty acid levels | Triglycerides	11:61557803	0.9353	3821015	19	LDLR	0	0	0.0057449	-7.39736	-1.7871
rs174583	11:61609750	QT interval | Trans fatty acid levels	11:61557803	0.9352	3821015	19	LDLR	0	0	0.0057449	-7.39736	-1.7871
rs174547	11:61570783	Glycerophospholipid levels | HDL cholesterol | Height | Lipid metabolism phenotypes | Metabolic traits | Metabolite levels | Phospholipid levels (plasma) | Plasma omega-6 polyunsaturated fatty acid levels (arachidonic acid) | Plasma omega-6 polyunsaturated fatty acid levels (gamma-linolenic acid) | Resting heart rate | Sphingolipid levels | Trans fatty acid levels | Triglycerides	11:61557803	0.9347	3821015	19	LDLR	0	0	0.0057449	-7.39736	-1.7871
rs174550	11:61571478	Blood metabolite levels | Fasting glucose-related traits | Fasting glucose-related traits (interaction with BMI) | Glycerophospholipid levels | Phospholipid levels (plasma) | Plasma omega-6 polyunsaturated fatty acid levels (adrenic acid) | Plasma omega-6 polyunsaturated fatty acid levels (linoleic acid) | Red blood cell fatty acid levels | Trans fatty acid levels	11:61557803	0.9346	3821015	19	LDLR	0	0	0.0057449	-7.39736	-1.7871
rs4246215	11:61564299	Inflammatory bowel disease | Phospholipid levels (plasma) | Platelet count | Red blood cell fatty acid levels | Trans fatty acid levels	11:61557803	0.9046	3821015	19	LDLR	0	0	0.0057449	-7.39736	-1.7871
rs174541	11:61565908	Metabolite levels | Red blood cell fatty acid levels | Trans fatty acid levels	11:61557803	0.9033	3821015	19	LDLR	0	0	0.0057449	-7.39736	-1.7871
rs174538	11:61560081	Blood metabolite levels | Phospholipid levels (plasma) | Trans fatty acid levels	11:61557803	0.8336	3821015	19	LDLR	0	0	0.0057449	-7.39736	-1.7871
rs174548	11:61571348	Blood metabolite levels | Blood metabolite ratios | HDL cholesterol | Hematology traits | Metabolite levels | Trans fatty acid levels | Triglycerides	11:61557803	0.8188	3821015	19	LDLR	0	0	0.0057449	-7.39736	-1.7871
rs174538	11:61560081	Blood metabolite levels | Phospholipid levels (plasma) | Trans fatty acid levels	11:61560081	1	3375518	11	C11orf10	1	1	0.310026	-423.398	-419.281
rs108499	11:61547237	Trans fatty acid levels	11:61560081	0.9006	3375518	11	C11orf10	1	1	0.310026	-423.398	-419.281
rs174537	11:61552680	Colorectal cancer | Glycerophospholipid levels | Trans fatty acid levels	11:61560081	0.8924	3375518	11	C11orf10	1	1	0.310026	-423.398	-419.281
rs174536	11:61551927	Glycerophospholipid levels | Phospholipid levels (plasma) | Trans fatty acid levels	11:61560081	0.891	3375518	11	C11orf10	1	1	0.310026	-423.398	-419.281
rs174535	11:61551356	Blood metabolite levels | Phospholipid levels (plasma) | Red blood cell fatty acid levels | Trans fatty acid levels	11:61560081	0.8794	3375518	11	C11orf10	1	1	0.310026	-423.398	-419.281
rs174545	11:61569306	Red blood cell fatty acid levels | Trans fatty acid levels	11:61560081	0.8767	3375518	11	C11orf10	1	1	0.310026	-423.398	-419.281
rs174546	11:61569830	Cholesterol, total | Glycerophospholipid levels | HDL cholesterol | LDL cholesterol | Trans fatty acid levels | Triglycerides	11:61560081	0.8765	3375518	11	C11orf10	1	1	0.310026	-423.398	-419.281
rs174547	11:61570783	Glycerophospholipid levels | HDL cholesterol | Height | Lipid metabolism phenotypes | Metabolic traits | Metabolite levels | Phospholipid levels (plasma) | Plasma omega-6 polyunsaturated fatty acid levels (arachidonic acid) | Plasma omega-6 polyunsaturated fatty acid levels (gamma-linolenic acid) | Resting heart rate | Sphingolipid levels | Trans fatty acid levels | Triglycerides	11:61560081	0.8757	3375518	11	C11orf10	1	1	0.310026	-423.398	-419.281
rs174550	11:61571478	Blood metabolite levels | Fasting glucose-related traits | Fasting glucose-related traits (interaction with BMI) | Glycerophospholipid levels | Phospholipid levels (plasma) | Plasma omega-6 polyunsaturated fatty acid levels (adrenic acid) | Plasma omega-6 polyunsaturated fatty acid levels (linoleic acid) | Red blood cell fatty acid levels | Trans fatty acid levels	11:61560081	0.8756	3375518	11	C11orf10	1	1	0.310026	-423.398	-419.281
rs174534	11:61549458	Trans fatty acid levels	11:61560081	0.8724	3375518	11	C11orf10	1	1	0.310026	-423.398	-419.281
rs1535	11:61597972	Glycerophospholipid levels | Phospholipid levels (plasma) | Trans fatty acid levels	11:61560081	0.8597	3375518	11	C11orf10	1	1	0.310026	-423.398	-419.281
rs4246215	11:61564299	Inflammatory bowel disease | Phospholipid levels (plasma) | Platelet count | Red blood cell fatty acid levels | Trans fatty acid levels	11:61560081	0.8521	3375518	11	C11orf10	1	1	0.310026	-423.398	-419.281
rs174541	11:61565908	Metabolite levels | Red blood cell fatty acid levels | Trans fatty acid levels	11:61560081	0.8506	3375518	11	C11orf10	1	1	0.310026	-423.398	-419.281
rs102275	11:61557803	Crohn's disease | Glycerophospholipid levels | Metabolite levels | Oleic acid (18:1n-9) plasma levels | Palmitoleic acid (16:1n-7) plasma levels | Phospholipid levels (plasma) | Plasma omega-6 polyunsaturated fatty acid levels (arachidonic acid) | Stearic acid (18:0) plasma levels | Trans fatty acid levels	11:61560081	0.8336	3375518	11	C11orf10	1	1	0.310026	-423.398	-419.281
rs174576	11:61603510	Glycerophospholipid levels | Trans fatty acid levels	11:61560081	0.8298	3375518	11	C11orf10	1	1	0.310026	-423.398	-419.281
rs174574	11:61600342	Phospholipid levels (plasma) | Trans fatty acid levels	11:61560081	0.8197	3375518	11	C11orf10	1	1	0.310026	-423.398	-419.281
rs174577	11:61604814	Iron status biomarkers (transferrin levels) | P wave duration | Trans fatty acid levels	11:61560081	0.8157	3375518	11	C11orf10	1	1	0.310026	-423.398	-419.281
rs174583	11:61609750	QT interval | Trans fatty acid levels	11:61560081	0.8122	3375518	11	C11orf10	1	1	0.310026	-423.398	-419.281
rs174578	11:61605499	Blood metabolite levels | Glycerophospholipid levels | Trans fatty acid levels	11:61560081	0.8107	3375518	11	C11orf10	1	1	0.310026	-423.398	-419.281
rs174550	11:61571478	Blood metabolite levels | Fasting glucose-related traits | Fasting glucose-related traits (interaction with BMI) | Glycerophospholipid levels | Phospholipid levels (plasma) | Plasma omega-6 polyunsaturated fatty acid levels (adrenic acid) | Plasma omega-6 polyunsaturated fatty acid levels (linoleic acid) | Red blood cell fatty acid levels | Trans fatty acid levels	11:61588305	0.9898	3947123	22	SREBF2	0	0	0.00648794	-8.27186	-2.57933
rs174545	11:61569306	Red blood cell fatty acid levels | Trans fatty acid levels	11:61588305	0.9896	3947123	22	SREBF2	0	0	0.00648794	-8.27186	-2.57933
rs174546	11:61569830	Cholesterol, total | Glycerophospholipid levels | HDL cholesterol | LDL cholesterol | Trans fatty acid levels | Triglycerides	11:61588305	0.9896	3947123	22	SREBF2	0	0	0.00648794	-8.27186	-2.57933
rs174547	11:61570783	Glycerophospholipid levels | HDL cholesterol | Height | Lipid metabolism phenotypes | Metabolic traits | Metabolite levels | Phospholipid levels (plasma) | Plasma omega-6 polyunsaturated fatty acid levels (arachidonic acid) | Plasma omega-6 polyunsaturated fatty acid levels (gamma-linolenic acid) | Resting heart rate | Sphingolipid levels | Trans fatty acid levels | Triglycerides	11:61588305	0.9896	3947123	22	SREBF2	0	0	0.00648794	-8.27186	-2.57933
rs1535	11:61597972	Glycerophospholipid levels | Phospholipid levels (plasma) | Trans fatty acid levels	11:61588305	0.988	3947123	22	SREBF2	0	0	0.00648794	-8.27186	-2.57933
rs174537	11:61552680	Colorectal cancer | Glycerophospholipid levels | Trans fatty acid levels	11:61588305	0.9713	3947123	22	SREBF2	0	0	0.00648794	-8.27186	-2.57933
rs174576	11:61603510	Glycerophospholipid levels | Trans fatty acid levels	11:61588305	0.9696	3947123	22	SREBF2	0	0	0.00648794	-8.27186	-2.57933
rs174536	11:61551927	Glycerophospholipid levels | Phospholipid levels (plasma) | Trans fatty acid levels	11:61588305	0.9656	3947123	22	SREBF2	0	0	0.00648794	-8.27186	-2.57933
rs174577	11:61604814	Iron status biomarkers (transferrin levels) | P wave duration | Trans fatty acid levels	11:61588305	0.9577	3947123	22	SREBF2	0	0	0.00648794	-8.27186	-2.57933
rs174535	11:61551356	Blood metabolite levels | Phospholipid levels (plasma) | Red blood cell fatty acid levels | Trans fatty acid levels	11:61588305	0.9574	3947123	22	SREBF2	0	0	0.00648794	-8.27186	-2.57933
rs174541	11:61565908	Metabolite levels | Red blood cell fatty acid levels | Trans fatty acid levels	11:61588305	0.9563	3947123	22	SREBF2	0	0	0.00648794	-8.27186	-2.57933
rs174574	11:61600342	Phospholipid levels (plasma) | Trans fatty acid levels	11:61588305	0.9556	3947123	22	SREBF2	0	0	0.00648794	-8.27186	-2.57933
rs4246215	11:61564299	Inflammatory bowel disease | Phospholipid levels (plasma) | Platelet count | Red blood cell fatty acid levels | Trans fatty acid levels	11:61588305	0.9555	3947123	22	SREBF2	0	0	0.00648794	-8.27186	-2.57933
rs174578	11:61605499	Blood metabolite levels | Glycerophospholipid levels | Trans fatty acid levels	11:61588305	0.9522	3947123	22	SREBF2	0	0	0.00648794	-8.27186	-2.57933
rs174583	11:61609750	QT interval | Trans fatty acid levels	11:61588305	0.9512	3947123	22	SREBF2	0	0	0.00648794	-8.27186	-2.57933
rs102275	11:61557803	Crohn's disease | Glycerophospholipid levels | Metabolite levels | Oleic acid (18:1n-9) plasma levels | Palmitoleic acid (16:1n-7) plasma levels | Phospholipid levels (plasma) | Plasma omega-6 polyunsaturated fatty acid levels (arachidonic acid) | Stearic acid (18:0) plasma levels | Trans fatty acid levels	11:61588305	0.9464	3947123	22	SREBF2	0	0	0.00648794	-8.27186	-2.57933
rs174556	11:61580635	Blood metabolite levels | Trans fatty acid levels	11:61588305	0.8371	3947123	22	SREBF2	0	0	0.00648794	-8.27186	-2.57933
rs174555	11:61579760	Glycerophospholipid levels | Plasma omega-6 polyunsaturated fatty acid levels (dihomo-gamma-linolenic acid) | Trans fatty acid levels	11:61588305	0.837	3947123	22	SREBF2	0	0	0.00648794	-8.27186	-2.57933
rs174549	11:61571382	Heart rate | Laryngeal squamous cell carcinoma | Metabolite levels | Red blood cell fatty acid levels | Trans fatty acid levels	11:61588305	0.8343	3947123	22	SREBF2	0	0	0.00648794	-8.27186	-2.57933
rs174548	11:61571348	Blood metabolite levels | Blood metabolite ratios | HDL cholesterol | Hematology traits | Metabolite levels | Trans fatty acid levels | Triglycerides	11:61588305	0.822	3947123	22	SREBF2	0	0	0.00648794	-8.27186	-2.57933
rs174601	11:61623140	Blood metabolite levels | Liver enzyme levels (alkaline phosphatase) | Red blood cell fatty acid levels | Trans fatty acid levels	11:61620628:AAACA	0.9044	3375545	11	FADS1|MIR1908	1	1	0.0525812	-62.6973	-60.1665
rs174583	11:61609750	QT interval | Trans fatty acid levels	11:61620628:AAACA	0.8531	3375545	11	FADS1|MIR1908	1	1	0.0525812	-62.6973	-60.1665
rs174578	11:61605499	Blood metabolite levels | Glycerophospholipid levels | Trans fatty acid levels	11:61620628:AAACA	0.8419	3375545	11	FADS1|MIR1908	1	1	0.0525812	-62.6973	-60.1665
rs174576	11:61603510	Glycerophospholipid levels | Trans fatty acid levels	11:61620628:AAACA	0.8391	3375545	11	FADS1|MIR1908	1	1	0.0525812	-62.6973	-60.1665
rs174577	11:61604814	Iron status biomarkers (transferrin levels) | P wave duration | Trans fatty acid levels	11:61620628:AAACA	0.8361	3375545	11	FADS1|MIR1908	1	1	0.0525812	-62.6973	-60.1665
rs174574	11:61600342	Phospholipid levels (plasma) | Trans fatty acid levels	11:61620628:AAACA	0.8258	3375545	11	FADS1|MIR1908	1	1	0.0525812	-62.6973	-60.1665
rs1535	11:61597972	Glycerophospholipid levels | Phospholipid levels (plasma) | Trans fatty acid levels	11:61620628:AAACA	0.8148	3375545	11	FADS1|MIR1908	1	1	0.0525812	-62.6973	-60.1665
rs1109748	11:61722645	Phospholipid levels (plasma)	11:61717607	0.8357	3333247	11	FADS2	1	1	0.00715792	-9.0587	-7.37991
rs1109748	11:61722645	Phospholipid levels (plasma)	11:61717607	0.8357	3333309	11	BEST1	1	1	0.0151328	-18.38	-16.4339
rs2463822	11:62103420	Chronic obstructive pulmonary disease-related biomarkers	11:62097259	0.9906	3333443	11	ASRGL1|RCC2P6	1	1	0.111245	-135.493	-132.477
rs477895	11:64048912	Mean platelet volume	11:64081445	0.9383	3334501	11	PRDX5	1	1	0.277926	-371.701	-367.74
rs479777	11:64107477	Sarcoidosis	11:64107477	1	3334518	11	CCDC88B	1	1	0.00537031	-6.95555	-5.37338
rs663743	11:64107735	Leprosy	11:64107477	0.9988	3334518	11	CCDC88B	1	1	0.00537031	-6.95555	-5.37338
rs694739	11:64097233	Crohn's disease	11:64107477	0.9066	3334518	11	CCDC88B	1	1	0.00537031	-6.95555	-5.37338
rs1346	11:65337251	Optic cup area | Vertical cup-disc ratio	11:65337251	1	3377669	11	LTBP3	1	1	0.0234229	-28.0785	-25.9535
rs478304	11:65494260	Acne (severe)	11:65387378	0.8041	3377752	11	MAP3K11	1	1	0.0129632	-15.8467	-13.9588
rs478304	11:65494260	Acne (severe)	11:65528703:T_TC	0.9509	3377861	11	AP5B1	1	1	0.00495491	-6.46469	-4.90917
rs2231884	11:65656564	Inflammatory bowel disease	11:65653309	0.8472	3335697	11	CTSW	1	1	0.311975	-426.613	-422.483
rs35264875	11:68846399	Blond vs. brown hair color	11:68867121	0.9202	3337918	11	TPCN2	1	1	0.0301305	-35.9643	-33.7261
rs12785878	11:71167449	Vitamin D insufficiency	11:71164047	0.997	3338968	11	NADSYN1	1	1	0.0159756	-19.3643	-17.3975
rs2373115	11:78091150	Alzheimer's disease (late onset)	11:77945807	0.8771	3383227	11	GAB2	1	1	0.0892278	-107.638	-104.784
rs10899489	11:78095373	Menarche (age at onset)	11:77945807	0.8765	3383227	11	GAB2	1	1	0.0892278	-107.638	-104.784
rs4409785	11:95311422	Rheumatoid arthritis | Vitiligo	11:95311422	1	3387259	11	SESN3	1	1	0.0112104	-13.7999	-11.9653
rs10774624	12:111833788	Rheumatoid arthritis	12:111833788	1	2357845	1	FCGR1B|FCGR1A|FCGR1C|HIST2H2BF	0	0	0.00844934	-10.5722	-4.71723
rs10774625	12:111910219	Retinal vascular caliber	12:111833788	0.9549	2357845	1	FCGR1B|FCGR1A|FCGR1C|HIST2H2BF	0	0	0.00844934	-10.5722	-4.71723
rs4766578	12:111904371	Vitiligo	12:111833788	0.9547	2357845	1	FCGR1B|FCGR1A|FCGR1C|HIST2H2BF	0	0	0.00844934	-10.5722	-4.71723
rs3184504	12:111884608	Beta-2 microglubulin plasma levels | Blood metabolite levels | Diastolic blood pressure | Eosinophil counts | Hypothyroidism | Platelet count | Red blood cell traits | Systolic blood pressure | Type 1 diabetes | Type 1 diabetes autoantibodies	12:111833788	0.9519	2357845	1	FCGR1B|FCGR1A|FCGR1C|HIST2H2BF	0	0	0.00844934	-10.5722	-4.71723
rs653178	12:112007756	Blood pressure | Celiac disease | Celiac disease or Rheumatoid arthritis | Chronic kidney disease | Diastolic blood pressure | Thyroid peroxidase antibody positivity | Urate levels	12:111833788	0.9454	2357845	1	FCGR1B|FCGR1A|FCGR1C|HIST2H2BF	0	0	0.00844934	-10.5722	-4.71723
rs11065987	12:112072424	Cholesterol, total | Coronary artery disease or ischemic stroke | Coronary artery disease or large artery stroke | Hematocrit | Hemoglobin | LDL cholesterol | Tetralogy of Fallot	12:111833788	0.8014	2357845	1	FCGR1B|FCGR1A|FCGR1C|HIST2H2BF	0	0	0.00844934	-10.5722	-4.71723
rs3184504	12:111884608	Beta-2 microglubulin plasma levels | Blood metabolite levels | Diastolic blood pressure | Eosinophil counts | Hypothyroidism | Platelet count | Red blood cell traits | Systolic blood pressure | Type 1 diabetes | Type 1 diabetes autoantibodies	12:111865049	0.9889	2674179	3	USP4	0	0	0.0059689	-7.66124	-2.02624
rs3184504	12:111884608	Beta-2 microglubulin plasma levels | Blood metabolite levels | Diastolic blood pressure | Eosinophil counts | Hypothyroidism | Platelet count | Red blood cell traits | Systolic blood pressure | Type 1 diabetes | Type 1 diabetes autoantibodies	12:111865049	0.9889	3305017	10	OBFC1	0	0	0.00576363	-7.41943	-1.807
rs4766578	12:111904371	Vitiligo	12:111865049	0.9822	2674179	3	USP4	0	0	0.0059689	-7.66124	-2.02624
rs4766578	12:111904371	Vitiligo	12:111865049	0.9822	3305017	10	OBFC1	0	0	0.00576363	-7.41943	-1.807
rs10774625	12:111910219	Retinal vascular caliber	12:111865049	0.9822	2674179	3	USP4	0	0	0.0059689	-7.66124	-2.02624
rs10774625	12:111910219	Retinal vascular caliber	12:111865049	0.9822	3305017	10	OBFC1	0	0	0.00576363	-7.41943	-1.807
rs653178	12:112007756	Blood pressure | Celiac disease | Celiac disease or Rheumatoid arthritis | Chronic kidney disease | Diastolic blood pressure | Thyroid peroxidase antibody positivity | Urate levels	12:111865049	0.9725	2674179	3	USP4	0	0	0.0059689	-7.66124	-2.02624
rs10774624	12:111833788	Rheumatoid arthritis	12:111865049	0.9601	2674179	3	USP4	0	0	0.0059689	-7.66124	-2.02624
rs10774624	12:111833788	Rheumatoid arthritis	12:111865049	0.9601	3305017	10	OBFC1	0	0	0.00576363	-7.41943	-1.807
rs3184504	12:111884608	Beta-2 microglubulin plasma levels | Blood metabolite levels | Diastolic blood pressure | Eosinophil counts | Hypothyroidism | Platelet count | Red blood cell traits | Systolic blood pressure | Type 1 diabetes | Type 1 diabetes autoantibodies	12:111884608	1	2421883	1	GBP1|GBP3	0	0	0.00934221	-11.6168	-5.70032
rs3184504	12:111884608	Beta-2 microglubulin plasma levels | Blood metabolite levels | Diastolic blood pressure | Eosinophil counts | Hypothyroidism | Platelet count | Red blood cell traits | Systolic blood pressure | Type 1 diabetes | Type 1 diabetes autoantibodies	12:111884608	1	2422035	1	GBP5	0	0	0.020027	-24.1005	-17.7318
rs3184504	12:111884608	Beta-2 microglubulin plasma levels | Blood metabolite levels | Diastolic blood pressure | Eosinophil counts | Hypothyroidism | Platelet count | Red blood cell traits | Systolic blood pressure | Type 1 diabetes | Type 1 diabetes autoantibodies	12:111884608	1	2592268	2	STAT1|GLS	0	0	0.013434	-16.3964	-10.2619
rs3184504	12:111884608	Beta-2 microglubulin plasma levels | Blood metabolite levels | Diastolic blood pressure | Eosinophil counts | Hypothyroidism | Platelet count | Red blood cell traits | Systolic blood pressure | Type 1 diabetes | Type 1 diabetes autoantibodies	12:111884608	1	3806211	18	PSTPIP2|UTP18	0	0	0.00838023	-10.4912	-4.64255
rs4766578	12:111904371	Vitiligo	12:111884608	0.9923	2421883	1	GBP1|GBP3	0	0	0.00934221	-11.6168	-5.70032
rs4766578	12:111904371	Vitiligo	12:111884608	0.9923	2422035	1	GBP5	0	0	0.020027	-24.1005	-17.7318
rs4766578	12:111904371	Vitiligo	12:111884608	0.9923	2592268	2	STAT1|GLS	0	0	0.013434	-16.3964	-10.2619
rs4766578	12:111904371	Vitiligo	12:111884608	0.9923	3806211	18	PSTPIP2|UTP18	0	0	0.00838023	-10.4912	-4.64255
rs10774625	12:111910219	Retinal vascular caliber	12:111884608	0.9923	2421883	1	GBP1|GBP3	0	0	0.00934221	-11.6168	-5.70032
rs10774625	12:111910219	Retinal vascular caliber	12:111884608	0.9923	2422035	1	GBP5	0	0	0.020027	-24.1005	-17.7318
rs10774625	12:111910219	Retinal vascular caliber	12:111884608	0.9923	2592268	2	STAT1|GLS	0	0	0.013434	-16.3964	-10.2619
rs10774625	12:111910219	Retinal vascular caliber	12:111884608	0.9923	3806211	18	PSTPIP2|UTP18	0	0	0.00838023	-10.4912	-4.64255
rs653178	12:112007756	Blood pressure | Celiac disease | Celiac disease or Rheumatoid arthritis | Chronic kidney disease | Diastolic blood pressure | Thyroid peroxidase antibody positivity | Urate levels	12:111884608	0.9807	2421883	1	GBP1|GBP3	0	0	0.00934221	-11.6168	-5.70032
rs653178	12:112007756	Blood pressure | Celiac disease | Celiac disease or Rheumatoid arthritis | Chronic kidney disease | Diastolic blood pressure | Thyroid peroxidase antibody positivity | Urate levels	12:111884608	0.9807	2422035	1	GBP5	0	0	0.020027	-24.1005	-17.7318
rs653178	12:112007756	Blood pressure | Celiac disease | Celiac disease or Rheumatoid arthritis | Chronic kidney disease | Diastolic blood pressure | Thyroid peroxidase antibody positivity | Urate levels	12:111884608	0.9807	2592268	2	STAT1|GLS	0	0	0.013434	-16.3964	-10.2619
rs653178	12:112007756	Blood pressure | Celiac disease | Celiac disease or Rheumatoid arthritis | Chronic kidney disease | Diastolic blood pressure | Thyroid peroxidase antibody positivity | Urate levels	12:111884608	0.9807	3806211	18	PSTPIP2|UTP18	0	0	0.00838023	-10.4912	-4.64255
rs10774624	12:111833788	Rheumatoid arthritis	12:111884608	0.9519	2421883	1	GBP1|GBP3	0	0	0.00934221	-11.6168	-5.70032
rs10774624	12:111833788	Rheumatoid arthritis	12:111884608	0.9519	2422035	1	GBP5	0	0	0.020027	-24.1005	-17.7318
rs10774624	12:111833788	Rheumatoid arthritis	12:111884608	0.9519	2592268	2	STAT1|GLS	0	0	0.013434	-16.3964	-10.2619
rs10774624	12:111833788	Rheumatoid arthritis	12:111884608	0.9519	3806211	18	PSTPIP2|UTP18	0	0	0.00838023	-10.4912	-4.64255
rs11065987	12:112072424	Cholesterol, total | Coronary artery disease or ischemic stroke | Coronary artery disease or large artery stroke | Hematocrit | Hemoglobin | LDL cholesterol | Tetralogy of Fallot	12:111884608	0.8257	2421883	1	GBP1|GBP3	0	0	0.00934221	-11.6168	-5.70032
rs11065987	12:112072424	Cholesterol, total | Coronary artery disease or ischemic stroke | Coronary artery disease or large artery stroke | Hematocrit | Hemoglobin | LDL cholesterol | Tetralogy of Fallot	12:111884608	0.8257	2422035	1	GBP5	0	0	0.020027	-24.1005	-17.7318
rs11065987	12:112072424	Cholesterol, total | Coronary artery disease or ischemic stroke | Coronary artery disease or large artery stroke | Hematocrit | Hemoglobin | LDL cholesterol | Tetralogy of Fallot	12:111884608	0.8257	2592268	2	STAT1|GLS	0	0	0.013434	-16.3964	-10.2619
rs11065987	12:112072424	Cholesterol, total | Coronary artery disease or ischemic stroke | Coronary artery disease or large artery stroke | Hematocrit | Hemoglobin | LDL cholesterol | Tetralogy of Fallot	12:111884608	0.8257	3806211	18	PSTPIP2|UTP18	0	0	0.00838023	-10.4912	-4.64255
rs4766578	12:111904371	Vitiligo	12:111904371	1	2421925	1	GBP7|GBP2|GBP4	0	0	0.0102427	-12.6695	-6.68924
rs4766578	12:111904371	Vitiligo	12:111904371	1	2421995	1	GBP4	0	0	0.0091825	-11.43	-5.52367
rs4766578	12:111904371	Vitiligo	12:111904371	1	3432514	12	OAS2	1	0	0.00819975	-10.2799	-4.44619
rs10774625	12:111910219	Retinal vascular caliber	12:111904371	0.9999	2421925	1	GBP7|GBP2|GBP4	0	0	0.0102427	-12.6695	-6.68924
rs10774625	12:111910219	Retinal vascular caliber	12:111904371	0.9999	2421995	1	GBP4	0	0	0.0091825	-11.43	-5.52367
rs10774625	12:111910219	Retinal vascular caliber	12:111904371	0.9999	3432514	12	OAS2	1	0	0.00819975	-10.2799	-4.44619
rs3184504	12:111884608	Beta-2 microglubulin plasma levels | Blood metabolite levels | Diastolic blood pressure | Eosinophil counts | Hypothyroidism | Platelet count | Red blood cell traits | Systolic blood pressure | Type 1 diabetes | Type 1 diabetes autoantibodies	12:111904371	0.9923	2421925	1	GBP7|GBP2|GBP4	0	0	0.0102427	-12.6695	-6.68924
rs3184504	12:111884608	Beta-2 microglubulin plasma levels | Blood metabolite levels | Diastolic blood pressure | Eosinophil counts | Hypothyroidism | Platelet count | Red blood cell traits | Systolic blood pressure | Type 1 diabetes | Type 1 diabetes autoantibodies	12:111904371	0.9923	2421995	1	GBP4	0	0	0.0091825	-11.43	-5.52367
rs3184504	12:111884608	Beta-2 microglubulin plasma levels | Blood metabolite levels | Diastolic blood pressure | Eosinophil counts | Hypothyroidism | Platelet count | Red blood cell traits | Systolic blood pressure | Type 1 diabetes | Type 1 diabetes autoantibodies	12:111904371	0.9923	3432514	12	OAS2	1	0	0.00819975	-10.2799	-4.44619
rs653178	12:112007756	Blood pressure | Celiac disease | Celiac disease or Rheumatoid arthritis | Chronic kidney disease | Diastolic blood pressure | Thyroid peroxidase antibody positivity | Urate levels	12:111904371	0.9836	2421925	1	GBP7|GBP2|GBP4	0	0	0.0102427	-12.6695	-6.68924
rs653178	12:112007756	Blood pressure | Celiac disease | Celiac disease or Rheumatoid arthritis | Chronic kidney disease | Diastolic blood pressure | Thyroid peroxidase antibody positivity | Urate levels	12:111904371	0.9836	2421995	1	GBP4	0	0	0.0091825	-11.43	-5.52367
rs653178	12:112007756	Blood pressure | Celiac disease | Celiac disease or Rheumatoid arthritis | Chronic kidney disease | Diastolic blood pressure | Thyroid peroxidase antibody positivity | Urate levels	12:111904371	0.9836	3432514	12	OAS2	1	0	0.00819975	-10.2799	-4.44619
rs10774624	12:111833788	Rheumatoid arthritis	12:111904371	0.9547	2421925	1	GBP7|GBP2|GBP4	0	0	0.0102427	-12.6695	-6.68924
rs10774624	12:111833788	Rheumatoid arthritis	12:111904371	0.9547	2421995	1	GBP4	0	0	0.0091825	-11.43	-5.52367
rs10774624	12:111833788	Rheumatoid arthritis	12:111904371	0.9547	3432514	12	OAS2	1	0	0.00819975	-10.2799	-4.44619
rs11065987	12:112072424	Cholesterol, total | Coronary artery disease or ischemic stroke | Coronary artery disease or large artery stroke | Hematocrit | Hemoglobin | LDL cholesterol | Tetralogy of Fallot	12:111904371	0.8319	2421925	1	GBP7|GBP2|GBP4	0	0	0.0102427	-12.6695	-6.68924
rs11065987	12:112072424	Cholesterol, total | Coronary artery disease or ischemic stroke | Coronary artery disease or large artery stroke | Hematocrit | Hemoglobin | LDL cholesterol | Tetralogy of Fallot	12:111904371	0.8319	2421995	1	GBP4	0	0	0.0091825	-11.43	-5.52367
rs11065987	12:112072424	Cholesterol, total | Coronary artery disease or ischemic stroke | Coronary artery disease or large artery stroke | Hematocrit | Hemoglobin | LDL cholesterol | Tetralogy of Fallot	12:111904371	0.8319	3432514	12	OAS2	1	0	0.00819975	-10.2799	-4.44619
rs653178	12:112007756	Blood pressure | Celiac disease | Celiac disease or Rheumatoid arthritis | Chronic kidney disease | Diastolic blood pressure | Thyroid peroxidase antibody positivity | Urate levels	12:111973358	0.9722	3464983	12	ATP2B1	0	0	0.00821009	-10.292	-4.45757
rs653178	12:112007756	Blood pressure | Celiac disease | Celiac disease or Rheumatoid arthritis | Chronic kidney disease | Diastolic blood pressure | Thyroid peroxidase antibody positivity | Urate levels	12:111973358	0.9722	3922037	21	MX2|LOC100131190	0	0	0.00572942	-7.37912	-1.77064
rs10774625	12:111910219	Retinal vascular caliber	12:111973358	0.9708	3464983	12	ATP2B1	0	0	0.00821009	-10.292	-4.45757
rs10774625	12:111910219	Retinal vascular caliber	12:111973358	0.9708	3554851	14	CRIP1	0	0	0.00582076	-7.48675	-1.86775
rs10774625	12:111910219	Retinal vascular caliber	12:111973358	0.9708	3922037	21	MX2|LOC100131190	0	0	0.00572942	-7.37912	-1.77064
rs4766578	12:111904371	Vitiligo	12:111973358	0.9705	3464983	12	ATP2B1	0	0	0.00821009	-10.292	-4.45757
rs4766578	12:111904371	Vitiligo	12:111973358	0.9705	3554851	14	CRIP1	0	0	0.00582076	-7.48675	-1.86775
rs4766578	12:111904371	Vitiligo	12:111973358	0.9705	3922037	21	MX2|LOC100131190	0	0	0.00572942	-7.37912	-1.77064
rs3184504	12:111884608	Beta-2 microglubulin plasma levels | Blood metabolite levels | Diastolic blood pressure | Eosinophil counts | Hypothyroidism | Platelet count | Red blood cell traits | Systolic blood pressure | Type 1 diabetes | Type 1 diabetes autoantibodies	12:111973358	0.9679	3464983	12	ATP2B1	0	0	0.00821009	-10.292	-4.45757
rs3184504	12:111884608	Beta-2 microglubulin plasma levels | Blood metabolite levels | Diastolic blood pressure | Eosinophil counts | Hypothyroidism | Platelet count | Red blood cell traits | Systolic blood pressure | Type 1 diabetes | Type 1 diabetes autoantibodies	12:111973358	0.9679	3554851	14	CRIP1	0	0	0.00582076	-7.48675	-1.86775
rs3184504	12:111884608	Beta-2 microglubulin plasma levels | Blood metabolite levels | Diastolic blood pressure | Eosinophil counts | Hypothyroidism | Platelet count | Red blood cell traits | Systolic blood pressure | Type 1 diabetes | Type 1 diabetes autoantibodies	12:111973358	0.9679	3922037	21	MX2|LOC100131190	0	0	0.00572942	-7.37912	-1.77064
rs10774624	12:111833788	Rheumatoid arthritis	12:111973358	0.9281	3464983	12	ATP2B1	0	0	0.00821009	-10.292	-4.45757
rs11065987	12:112072424	Cholesterol, total | Coronary artery disease or ischemic stroke | Coronary artery disease or large artery stroke | Hematocrit | Hemoglobin | LDL cholesterol | Tetralogy of Fallot	12:111973358	0.8326	3464983	12	ATP2B1	0	0	0.00821009	-10.292	-4.45757
rs11065987	12:112072424	Cholesterol, total | Coronary artery disease or ischemic stroke | Coronary artery disease or large artery stroke | Hematocrit | Hemoglobin | LDL cholesterol | Tetralogy of Fallot	12:112059557	0.9822	3527864	14	ARHGEF40|ZNF219	0	0	0.00614166	-7.86459	-2.21122
rs653178	12:112007756	Blood pressure | Celiac disease | Celiac disease or Rheumatoid arthritis | Chronic kidney disease | Diastolic blood pressure | Thyroid peroxidase antibody positivity | Urate levels	12:112059557	0.8915	3527864	14	ARHGEF40|ZNF219	0	0	0.00614166	-7.86459	-2.21122
rs10774625	12:111910219	Retinal vascular caliber	12:112059557	0.8738	3527864	14	ARHGEF40|ZNF219	0	0	0.00614166	-7.86459	-2.21122
rs4766578	12:111904371	Vitiligo	12:112059557	0.8734	3527864	14	ARHGEF40|ZNF219	0	0	0.00614166	-7.86459	-2.21122
rs3184504	12:111884608	Beta-2 microglubulin plasma levels | Blood metabolite levels | Diastolic blood pressure | Eosinophil counts | Hypothyroidism | Platelet count | Red blood cell traits | Systolic blood pressure | Type 1 diabetes | Type 1 diabetes autoantibodies	12:112059557	0.8684	3527864	14	ARHGEF40|ZNF219	0	0	0.00614166	-7.86459	-2.21122
rs10774624	12:111833788	Rheumatoid arthritis	12:112059557	0.839	3527864	14	ARHGEF40|ZNF219	0	0	0.00614166	-7.86459	-2.21122
rs11065987	12:112072424	Cholesterol, total | Coronary artery disease or ischemic stroke | Coronary artery disease or large artery stroke | Hematocrit | Hemoglobin | LDL cholesterol | Tetralogy of Fallot	12:112179471	0.9479	3841076	19	MYADM	0	0	0.00810059	-10.1638	-4.33748
rs17696736	12:112486818	Type 1 diabetes	12:112179471	0.8909	3841076	19	MYADM	0	0	0.00810059	-10.1638	-4.33748
rs11066301	12:112871372	Hematological parameters	12:112179471	0.8363	3841076	19	MYADM	0	0	0.00810059	-10.1638	-4.33748
rs6490294	12:112190438	Mean platelet volume	12:112225927	0.9705	3431892	12	SH2B3	1	1	0.00811819	-10.1844	-8.4634
rs2708377	12:11216315	Bitter taste perception	12:11224106	0.9316	3404823	12	PRH2|PRH1	1	1	0.0197888	-23.8218	-21.77
rs2708377	12:11216315	Bitter taste perception	12:11224106	0.9316	3444368	12	PRH1-PRR4|PRR4|TAS2R14	1	1	0.0363778	-43.3479	-41.0171
rs17696736	12:112486818	Type 1 diabetes	12:112486818	1	3792952	18	SOCS6	0	0	0.00557314	-7.19487	-1.60518
rs17696736	12:112486818	Type 1 diabetes	12:112486818	1	2982076	6	TAGAP	0	0	0.00850227	-10.6341	-4.77451
rs11065987	12:112072424	Cholesterol, total | Coronary artery disease or ischemic stroke | Coronary artery disease or large artery stroke | Hematocrit | Hemoglobin | LDL cholesterol | Tetralogy of Fallot	12:112486818	0.8956	2982076	6	TAGAP	0	0	0.00850227	-10.6341	-4.77451
rs11066301	12:112871372	Hematological parameters	12:112486818	0.8482	2982076	6	TAGAP	0	0	0.00850227	-10.6341	-4.77451
rs17696736	12:112486818	Type 1 diabetes	12:112553032	0.8094	2854241	5	RICTOR	0	0	0.0073079	-9.23466	-3.46957
rs7294919	12:117327592	Brain structure | Hippocampal volume | Subcortical brain region volumes	12:117327651	1	3433538	12	RNFT2|LOC283454	1	1	0.00912865	-11.367	-9.60519
rs77956314	12:117323367	Subcortical brain region volumes	12:117327651	0.8001	3433538	12	RNFT2|LOC283454	1	1	0.00912865	-11.367	-9.60519
rs7294919	12:117327592	Brain structure | Hippocampal volume | Subcortical brain region volumes	12:117330844	0.9945	3433591	12	FBXW8	1	1	0.204109	-261.029	-257.445
rs7294919	12:117327592	Brain structure | Hippocampal volume | Subcortical brain region volumes	12:117337237	0.8913	3473331	12	C12orf49	1	1	0.00713417	-9.03082	-7.35314
rs7961894	12:122365583	Mean platelet volume | Platelet count	12:122420459	0.9757	3927226	21	APP	0	0	0.00674325	-8.57187	-2.85329
rs2851447	12:123665113	Schizophrenia	12:123632930	0.9841	3475926	12	PITPNM2	1	1	0.00733483	-9.26625	-7.5793
rs11532322	12:123731423	Schizophrenia	12:123632930	0.9457	3475926	12	PITPNM2	1	1	0.00733483	-9.26625	-7.5793
rs7980687	12:123822711	Head circumference (infant) | Height	12:123748666:AAAAG	0.9488	3476097	12	CDK2AP1	1	1	0.234854	-305.826	-302.077
rs1727313	12:123640853	Type 2 diabetes	12:123748666:AAAAG	0.9429	3476097	12	CDK2AP1	1	1	0.234854	-305.826	-302.077
rs11830103	12:123823546	Height	12:123748666:AAAAG	0.9252	3476097	12	CDK2AP1	1	1	0.234854	-305.826	-302.077
rs4759375	12:123796238	HDL cholesterol	12:123759548	0.8619	3476097	12	CDK2AP1	1	1	0.0069188	-8.77804	-7.11088
rs7980687	12:123822711	Head circumference (infant) | Height	12:123817569	0.9944	3476012	12	MPHOSPH9	1	1	0.0140723	-17.1416	-15.2228
rs11830103	12:123823546	Height	12:123817569	0.9669	3476012	12	MPHOSPH9	1	1	0.0140723	-17.1416	-15.2228
rs1727313	12:123640853	Type 2 diabetes	12:123817569	0.9315	3476012	12	MPHOSPH9	1	1	0.0140723	-17.1416	-15.2228
rs4765219	12:124440110	Waist-to-hip ratio adjusted for body mass index	12:124430812	0.8738	3436236	12	ZNF664	1	1	0.0181998	-21.9633	-19.9459
rs4765127	12:124460167	HDL cholesterol | Triglycerides	12:124430812	0.8568	3436236	12	ZNF664	1	1	0.0181998	-21.9633	-19.9459
rs4765219	12:124440110	Waist-to-hip ratio adjusted for body mass index	12:124438217	0.9984	3476330	12	CCDC92|DNAH10	1	1	0.0140135	-17.073	-15.1557
rs4765127	12:124460167	HDL cholesterol | Triglycerides	12:124438217	0.9787	3476330	12	CCDC92|DNAH10	1	1	0.0140135	-17.073	-15.1557
rs1385374	12:129300694	Systemic lupus erythematosus	12:129296893	0.993	3477967	12		1	1	0.0976881	-118.262	-115.34
rs12422552	12:14413931	Breast cancer	12:14413931	1	3406015	12	ATF7IP	1	1	0.0152845	-18.5572	-16.6072
rs2900333	12:14653867	Testicular germ cell cancer | Testicular germ cell tumor	12:14622317	0.9879	3445544	12	PLBD1	1	1	0.00554343	-7.15983	-5.56739
rs2638953	12:28534415	Height	12:28534415	1	3409432	12	CCDC91	1	1	0.0432557	-51.5249	-49.1046
rs11049611	12:28600244	Height	12:28534415	0.8845	3409432	12	CCDC91	1	1	0.0432557	-51.5249	-49.1046
rs10843164	12:28569714	Height	12:28534415	0.8723	3409432	12	CCDC91	1	1	0.0432557	-51.5249	-49.1046
rs1979679	12:28406515	Ossification of the posterior longitudinal ligament of the spine	12:28608093:T_TC	0.9252	3409432	12	CCDC91	1	1	0.00291081	-4.02675	-2.63733
rs2015599	12:29435480	Mean platelet volume	12:29435675	1	3449068	12	TMTC1	1	1	0.00312005	-4.27882	-2.86798
rs2015599	12:29435480	Mean platelet volume	12:29437217	0.9887	3448975	12	ERGIC2	1	1	0.0397025	-47.2941	-44.9202
rs499368	12:320920	Blood metabolite levels | Metabolite levels	12:329131	0.8883	3439510	12	SLC6A12	1	1	0.00933134	-11.6041	-9.83448
rs7968440	12:51134741	Fibrinogen	12:50880422	0.9727	3414561	12	DIP2B	1	1	0.0365685	-43.574	-41.2408
rs7968440	12:51134741	Fibrinogen	12:51202554:ACT_A	0.8245	3414695	12	ATF1	1	1	0.0140232	-17.0843	-15.1668
rs1971762	12:54058238	Height	12:54022602	0.9521	3456260	12	ATF7|LOC100652999	1	1	0.00680036	-8.63895	-6.9777
rs10876550	12:54712308	Mean platelet volume	12:54692061	0.9423	2931970	6	MYCT1|HSPD1	0	0	0.0216149	-25.9595	-19.5476
rs10876550	12:54712308	Mean platelet volume	12:54692061	0.9423	3204744	9	TLN1|CREB3	0	0	0.00668478	-8.50319	-2.79065
rs4326844	12:54736470	Platelet count	12:54692061	0.9252	2931970	6	MYCT1|HSPD1	0	0	0.0216149	-25.9595	-19.5476
rs4326844	12:54736470	Platelet count	12:54692061	0.9252	3204744	9	TLN1|CREB3	0	0	0.00668478	-8.50319	-2.79065
rs10506328	12:54687232	Mean platelet volume	12:54692061	0.8146	2931970	6	MYCT1|HSPD1	0	0	0.0216149	-25.9595	-19.5476
rs10506328	12:54687232	Mean platelet volume	12:54692061	0.8146	3204744	9	TLN1|CREB3	0	0	0.00668478	-8.50319	-2.79065
rs10876550	12:54712308	Mean platelet volume	12:54717508:T_TTT	0.9972	2460325	1	C1orf198	0	0	0.00566365	-7.30159	-1.70091
rs10876550	12:54712308	Mean platelet volume	12:54717508:T_TTT	0.9972	3883921	20	MYL9	0	0	0.00776364	-9.769	-3.96799
rs4326844	12:54736470	Platelet count	12:54717508:T_TTT	0.9794	2460325	1	C1orf198	0	0	0.00566365	-7.30159	-1.70091
rs4326844	12:54736470	Platelet count	12:54717508:T_TTT	0.9794	3883921	20	MYL9	0	0	0.00776364	-9.769	-3.96799
rs10876550	12:54712308	Mean platelet volume	12:54723028	0.8461	2882098	5	SPARC|LOC100505813	0	0	0.00622757	-7.96568	-2.30281
rs10876550	12:54712308	Mean platelet volume	12:54723028	0.8461	3759137	17	ITGA2B	0	0	0.00781783	-9.83251	-4.02734
rs10876550	12:54712308	Mean platelet volume	12:54723028	0.8461	2476510	2	LTBP1	0	0	0.0149544	-18.1716	-11.9767
rs10876550	12:54712308	Mean platelet volume	12:54723028	0.8461	2834863	5	ABLIM3	0	0	0.00713106	-9.02718	-3.27563
rs10876550	12:54712308	Mean platelet volume	12:54723028	0.8461	3291151	10	RHOBTB1	0	0	0.00957169	-11.8851	-5.95179
rs10876550	12:54712308	Mean platelet volume	12:54723028	0.8461	3589410	15	C15orf54	0	0	0.0136551	-16.6546	-10.5109
rs10876550	12:54712308	Mean platelet volume	12:54723028	0.8461	3724545	17	ITGB3	0	0	0.00749502	-9.45411	-3.67444
rs4326844	12:54736470	Platelet count	12:54723028	0.8321	2882098	5	SPARC|LOC100505813	0	0	0.00622757	-7.96568	-2.30281
rs4326844	12:54736470	Platelet count	12:54723028	0.8321	3759137	17	ITGA2B	0	0	0.00781783	-9.83251	-4.02734
rs4326844	12:54736470	Platelet count	12:54723028	0.8321	2476510	2	LTBP1	0	0	0.0149544	-18.1716	-11.9767
rs4326844	12:54736470	Platelet count	12:54723028	0.8321	2834863	5	ABLIM3	0	0	0.00713106	-9.02718	-3.27563
rs4326844	12:54736470	Platelet count	12:54723028	0.8321	3291151	10	RHOBTB1	0	0	0.00957169	-11.8851	-5.95179
rs4326844	12:54736470	Platelet count	12:54723028	0.8321	3589410	15	C15orf54	0	0	0.0136551	-16.6546	-10.5109
rs4326844	12:54736470	Platelet count	12:54723028	0.8321	3724545	17	ITGB3	0	0	0.00749502	-9.45411	-3.67444
rs4326844	12:54736470	Platelet count	12:54736470	1	3443936	12	CLEC1B|CLEC12A	0	0	0.0144144	-17.5411	-11.3672
rs10876550	12:54712308	Mean platelet volume	12:54736470	0.9764	3443936	12	CLEC1B|CLEC12A	0	0	0.0144144	-17.5411	-11.3672
rs4326844	12:54736470	Platelet count	12:54753185	0.8039	3338552	11	CTTN	0	0	0.00634093	-8.09902	-2.42209
rs10876864	12:56401085	Vitiligo	12:56401085	1	3417184	12	SUOX	1	1	0.057165	-68.2263	-65.644
rs1131017	12:56435929	Inflammatory skin disease	12:56401085	0.9879	3417184	12	SUOX	1	1	0.057165	-68.2263	-65.644
rs773125	12:56394954	Rheumatoid arthritis	12:56401085	0.9501	3417184	12	SUOX	1	1	0.057165	-68.2263	-65.644
rs11171739	12:56470625	Type 1 diabetes	12:56401085	0.9169	3417184	12	SUOX	1	1	0.057165	-68.2263	-65.644
rs11171739	12:56470625	Type 1 diabetes	12:56467587	0.9818	3854032	19	MED26	0	0	0.0126659	-15.4996	-9.39835
rs1131017	12:56435929	Inflammatory skin disease	12:56467587	0.9562	3854032	19	MED26	0	0	0.0126659	-15.4996	-9.39835
rs10876864	12:56401085	Vitiligo	12:56467587	0.9167	3854032	19	MED26	0	0	0.0126659	-15.4996	-9.39835
rs773125	12:56394954	Rheumatoid arthritis	12:56467587	0.811	3854032	19	MED26	0	0	0.0126659	-15.4996	-9.39835
rs2066807	12:56740682	Height | Psoriasis	12:56679751	0.9694	3457752	12	STAT2	1	1	0.0211707	-25.4393	-23.3584
rs2066808	12:56737973	Height | Psoriasis	12:56679751	0.9175	3457752	12	STAT2	1	1	0.0211707	-25.4393	-23.3584
rs11575234	12:56744276	Inflammatory skin disease	12:56679751	0.915	3457752	12	STAT2	1	1	0.0211707	-25.4393	-23.3584
rs2066808	12:56737973	Height | Psoriasis	12:56699623	0.9898	3417557	12	IL23A	1	1	0.0221355	-26.5694	-24.4693
rs11575234	12:56744276	Inflammatory skin disease	12:56699623	0.9836	3417557	12	IL23A	1	1	0.0221355	-26.5694	-24.4693
rs2066807	12:56740682	Height | Psoriasis	12:56699623	0.9378	3417557	12	IL23A	1	1	0.0221355	-26.5694	-24.4693
rs2066807	12:56740682	Height | Psoriasis	12:56750872	0.9822	3457696	12	PAN2	1	1	0.0169069	-20.4523	-18.4633
rs11575234	12:56744276	Inflammatory skin disease	12:56750872	0.9448	3457696	12	PAN2	1	1	0.0169069	-20.4523	-18.4633
rs2066808	12:56737973	Height | Psoriasis	12:56750872	0.9285	3457696	12	PAN2	1	1	0.0169069	-20.4523	-18.4633
rs941207	12:57023284	Platelet count	12:56984606	0.8574	3417583	12	RBMS2|RBMS2P1	1	1	0.0416691	-49.634	-47.2343
rs2950390	12:57055291	Mean platelet volume	12:57021006	0.8309	3281762	10	ENKUR	0	0	0.0146513	-17.8177	-11.6348
rs941207	12:57023284	Platelet count	12:57063286	0.939	3458033	12	ATP5B	1	1	0.00466842	-6.12551	-4.58949
rs2950390	12:57055291	Mean platelet volume	12:57114307	0.8231	3458133	12	PRIM1	1	1	0.123953	-151.882	-148.782
rs2277339	12:57146069	Menopause (age at onset)	12:57146069	1	3458133	12	PRIM1	1	1	0.0729405	-87.4529	-84.7253
rs703842	12:58162739	Multiple sclerosis	12:58124992	0.852	3418551	12	TSFM	1	1	0.0052695	-6.83652	-5.26048
rs12368653	12:58133256	Multiple sclerosis	12:58126234	0.8026	3458735	12	AGAP2|LOC100130776	1	1	0.00700815	-8.88293	-7.21129
rs703842	12:58162739	Multiple sclerosis	12:58171726	0.9931	3418534	12	METTL21B	1	1	0.0424674	-50.5851	-48.1749
rs703842	12:58162739	Multiple sclerosis	12:58212528	0.9722	3458857	12	AVIL|PP12719|LOC100653271	1	1	0.0506662	-60.3947	-57.887
rs2110073	12:7075882	Red blood cell fatty acid levels	12:7090193	0.8298	3442427	12	LPCAT3|EMG1	1	1	0.0130562	-15.9553	-14.0646
rs7973719	12:7334813	IgG glycosylation	12:7326541	0.9909	3403299	12	PEX5	1	1	0.0219062	-26.3008	-24.2054
rs11104870	12:88829294	Red blood cell traits	12:88828730	0.9956	3464622	12	CEP290|C12orf29	1	1	0.00507899	-6.61142	-5.04752
rs7136259	12:90081188	Coronary heart disease	12:90088829	0.9292	3464860	12	DUSP6|LOC100131490	1	1	0.00575916	-7.41417	-5.80929
rs10466829	12:9876091	Multiple sclerosis	12:9881125	0.9927	3443857	12	CLECL1	1	1	0.113719	-138.665	-135.635
rs3764021	12:9833628	Type 1 diabetes	12:9881125	0.8	3443857	12	CLECL1	1	1	0.113719	-138.665	-135.635
rs718444	13:33147052	Height	13:33182140	0.9322	3508696	13	N4BP2L2|CG030	1	1	0.0252256	-30.1939	-28.0343
rs7332115	13:33147548	Height	13:33182140	0.9317	3508696	13	N4BP2L2|CG030	1	1	0.0252256	-30.1939	-28.0343
rs6563739	13:40239785	Menarche (age at onset)	13:40247557	0.9933	3486383	13	COG6	1	1	0.00637656	-8.14092	-6.50169
rs7335046	13:100041738	Basal cell carcinoma	13:99909678	0.8523	3522662	13	GPR183	1	1	0.00675694	-8.58795	-6.92891
rs4983559	14:105277209	HDL cholesterol	14:105262368	0.9927	3581132	14	AKT1	1	1	0.0199396	-23.9983	-21.9434
rs3000073	14:105729792	Mean platelet volume	14:105715327	0.9183	3224336	9	OR1B1	0	0	0.00685658	-8.70497	-2.97555
rs3000073	14:105729792	Mean platelet volume	14:105722726	0.9397	3554592	14	BTBD6	1	1	0.042631	-50.78	-48.3677
rs3000073	14:105729792	Mean platelet volume	14:105759226	0.8997	3581485	14	NUDT14	1	1	0.00409647	-5.44641	-3.9516
rs997154	14:23464482	Primary tooth development (number of teeth)	14:23401442	0.8223	3556966	14	HAUS4|MIR4707	1	1	0.34566	-483.678	-479.405
rs997154	14:23464482	Primary tooth development (number of teeth)	14:23411054	0.8254	3556924	14	PRMT5|PRMT5-AS1	1	1	0.190647	-241.954	-238.45
rs4982731	14:23585333	Acute lymphoblastic leukemia (childhood)	14:23577820:AT_A	0.9013	3557209	14	SLC7A8	1	1	0.0149814	-18.2032	-16.261
rs4280164	14:24771285	Parent of origin effect on language impairment (paternal)	14:24783414	0.9497	3529877	14	LTB4R2|LTB4R|CIDEB	1	1	0.00577959	-7.43824	-5.83216
rs4280164	14:24771285	Parent of origin effect on language impairment (paternal)	14:24791571	0.8985	3529857	14	NOP9	1	1	0.00492959	-6.43474	-4.88094
rs8192917	14:25102160	Vitiligo	14:25100933	0.9733	3558375	14	GZMB|GZMH	1	1	0.0243462	-29.1616	-27.0188
rs2274273	14:55614636	Protein biomarker	14:55811327	0.8291	3536786	14	FBXO34|ATG14	1	1	0.0232759	-27.9062	-25.784
rs3783782	14:61940675	Rheumatoid arthritis	14:61936800	0.8956	3539070	14	HIF1A|HIF1A-AS2	1	1	0.00337142	-4.58065	-3.14606
rs1958560	14:66036795	Menarche (age at onset)	14:65865255	0.8343	3540552	14	FUT8|LOC645431	1	1	0.0217927	-26.1678	-24.0745
rs17104363	14:67939483	Obesity-related traits	14:67939312:A_AAG	0.9407	3569285	14	TMEM229B	1	1	0.00368297	-4.95345	-3.49162
rs7158300	14:92482948	Height	14:92537354	0.9464	3548772	14		1	1	0.00328475	-4.47669	-3.05012
rs2251844	15:43836478	Tumor biomarkers	15:43920964	0.8482	3621417	15	PPIP5K1|CATSPER2	1	1	0.0305739	-36.487	-34.2419
rs2251844	15:43836478	Tumor biomarkers	15:44167588	0.8291	3621692	15	MFAP1	1	1	0.00554574	-7.16255	-5.56998
rs1153858	15:45652703	Homoarginine levels	15:45641880	0.976	3592484	15	PLDN	1	1	0.0101844	-12.6013	-10.8006
rs1153858	15:45652703	Homoarginine levels	15:45650311	0.9931	3592366	15	SPATA5L1	1	1	0.218167	-281.295	-277.62
rs1153858	15:45652703	Homoarginine levels	15:45665452	0.991	3622386	15	GATM|SPATA5L1	1	1	0.0905041	-109.234	-106.37
rs1153858	15:45652703	Homoarginine levels	15:45672350	0.9452	3592401	15	C15orf48|MIR147B	1	1	0.00511314	-6.65179	-5.08564
rs1153858	15:45652703	Homoarginine levels	15:45729123	0.9479	3622436	15	SLC30A4|HMGN2P46	1	1	0.0113082	-13.9142	-12.0766
rs1153858	15:45652703	Homoarginine levels	15:45740392	0.8339	3592511	15	SQRDL	1	1	0.00614783	-7.87186	-6.2452
rs8030605	15:56504598	Waist-to-hip ratio adjusted for body mass index	15:56499482	0.9683	3625674	15	RFX7	1	1	0.0174704	-21.1108	-19.1093
rs11071720	15:63341996	Mean platelet volume	15:63341996	1	3597338	15	TPM1	1	1	0.0568344	-67.8268	-65.2481
rs2652822	15:63422772	Metabolic traits	15:63421459:T_TA	0.9927	3597421	15	LACTB	1	1	0.0975772	-118.122	-115.201
rs1472631	15:63423739	Blood metabolite levels	15:63421459:T_TA	0.9895	3597421	15	LACTB	1	1	0.0975772	-118.122	-115.201
rs2572207	15:66070693	Red blood cell traits	15:66026906	0.9657	3629811	15	DENND4A|DNAJB14|LOC646358	1	1	0.127226	-156.141	-153.021
rs7164727	15:73093991	Body mass index	15:73096573	0.8144	3600960	15	BBS4	1	1	0.0237739	-28.4902	-26.3586
rs1378942	15:75077367	Blood pressure | Diastolic blood pressure | Systolic blood pressure	15:75057747:AT_A	0.9441	3601840	15	CSK	1	1	0.0435891	-51.9226	-49.4983
rs2120019	15:75334184	Blood trace element (Zn levels)	15:75377478	0.8778	3142967	8	CA1	0	0	0.00908371	-11.3145	-5.4141
rs7184046	15:75866150	Height	15:75664570	0.9373	3633550	15	IMP3	1	1	0.00540661	-6.9984	-5.41407
rs7184046	15:75866150	Height	15:75681000	0.9512	3633347	15	MAN2C1|NEIL1|MIR631	1	1	0.149776	-185.922	-182.648
rs7184046	15:75866150	Height	15:75898890	0.9563	3633460	15	PTPN9	1	1	0.0057051	-7.35046	-5.7486
rs13180	15:78789488	Chronic obstructive pulmonary disease	15:78793921	0.9929	3603336	15	IREB2	1	1	0.101111	-122.589	-119.643
rs8042238	15:78774271	Chronic obstructive pulmonary disease	15:78793921	0.9885	3603336	15	IREB2	1	1	0.101111	-122.589	-119.643
rs11634397	15:80432222	Type 2 diabetes	15:80411267	0.8977	3603927	15		1	1	0.155942	-194.201	-190.885
rs950169	15:84706461	Schizophrenia	15:85113490	0.8803	3636879	15	UBE2Q2P1|UBE2Q2P3|UBE2Q2P2	1	1	0.00460595	-6.05147	-4.51984
rs2307449	15:89863928	Menopause (age at onset)	15:89869329	0.9721	3607510	15	FANCI	1	1	0.0129577	-15.8403	-13.9526
rs2238300	15:89851580	Height	15:89869329	0.9546	3607510	15	FANCI	1	1	0.0129577	-15.8403	-13.9526
rs2028299	15:90374257	Type 2 diabetes	15:90428894	0.8801	3638665	15	AP3S2|C15orf38-AP3S2	1	1	0.163437	-204.346	-200.99
rs529866	16:11373320	Inflammatory bowel disease	16:11390445	0.9751	3648247	16	RMI2|SOCS1	1	1	0.0255461	-30.5703	-28.4055
rs12928822	16:11403893	Celiac disease	16:11390445	0.8347	3648247	16	RMI2|SOCS1	1	1	0.0255461	-30.5703	-28.4055
rs2740	16:15132108	Blood metabolite ratios	16:15128416	0.9378	3681674	16	NTAN1	1	1	0.0240524	-28.8168	-26.6799
rs1741	16:15130351	Plasma omega-6 polyunsaturated fatty acid levels (arachidonic acid)	16:15128416	0.9367	3681674	16	NTAN1	1	1	0.0240524	-28.8168	-26.6799
rs7200543	16:15129970	Glycerophospholipid levels | Metabolic traits	16:15128416	0.9352	3681674	16	NTAN1	1	1	0.0240524	-28.8168	-26.6799
rs1136001	16:15131974	Plasma omega-6 polyunsaturated fatty acid levels (linoleic acid)	16:15128416	0.935	3681674	16	NTAN1	1	1	0.0240524	-28.8168	-26.6799
rs6498540	16:15130594	Blood metabolite levels | Glycerophospholipid levels	16:15128416	0.9341	3681674	16	NTAN1	1	1	0.0240524	-28.8168	-26.6799
rs4500751	16:15140211	Phospholipid levels (plasma)	16:15128416	0.8633	3681674	16	NTAN1	1	1	0.0240524	-28.8168	-26.6799
rs4985155	16:15129459	Bone mineral density | Plasma omega-6 polyunsaturated fatty acid levels (dihomo-gamma-linolenic acid) | Plasma omega-6 polyunsaturated fatty acid levels (gamma-linolenic acid)	16:15128416	0.8243	3681674	16	NTAN1	1	1	0.0240524	-28.8168	-26.6799
rs2280018	16:15150833	Plasma omega-6 polyunsaturated fatty acid levels (dihomo-gamma-linolenic acid) | Plasma omega-6 polyunsaturated fatty acid levels (linoleic acid)	16:15151361	1	3681674	16	NTAN1	1	1	0.0397392	-47.3377	-44.9633
rs11248850	16:163598	Red blood cell traits	16:175727	0.9472	3642643	16	HBZ|HBM|HBZP1	1	1	0.018009	-21.7403	-19.7269
rs420259	16:23634026	Bipolar disorder	16:23640467	0.9374	3685329	16	PALB2	1	1	0.00712908	-9.02486	-7.34741
rs7404095	16:23864590	Inflammatory bowel disease	16:23864647	1	3653123	16	PRKCB	1	1	0.237564	-309.861	-306.101
rs4788084	16:28539848	Type 1 diabetes | Type 1 diabetes autoantibodies	16:28508447	0.9936	3686635	16	APOBR|CLN3	1	1	0.381898	-548.439	-543.939
rs151181	16:28490517	Crohn's disease	16:28508447	0.9682	3686635	16	APOBR|CLN3	1	1	0.381898	-548.439	-543.939
rs26528	16:28517709	Inflammatory bowel disease	16:28508447	0.9007	3686635	16	APOBR|CLN3	1	1	0.381898	-548.439	-543.939
rs151181	16:28490517	Crohn's disease	16:28514854	0.9934	2592268	2	STAT1|GLS	0	0	0.00752271	-9.48658	-3.70474
rs4788084	16:28539848	Type 1 diabetes | Type 1 diabetes autoantibodies	16:28514854	0.9563	2592268	2	STAT1|GLS	0	0	0.00752271	-9.48658	-3.70474
rs26528	16:28517709	Inflammatory bowel disease	16:28514854	0.8873	2592268	2	STAT1|GLS	0	0	0.00752271	-9.48658	-3.70474
rs151181	16:28490517	Crohn's disease	16:28565667	0.9856	3654669	16	SULT1A1|SULT1A2	1	1	0.00430406	-5.69322	-4.18295
rs4788084	16:28539848	Type 1 diabetes | Type 1 diabetes autoantibodies	16:28565667	0.9854	3654669	16	SULT1A1|SULT1A2	1	1	0.00430406	-5.69322	-4.18295
rs26528	16:28517709	Inflammatory bowel disease	16:28565667	0.8915	3654669	16	SULT1A1|SULT1A2	1	1	0.00430406	-5.69322	-4.18295
rs151181	16:28490517	Crohn's disease	16:28606160	0.958	2421995	1	GBP4	0	0	0.00635861	-8.11981	-2.44089
rs4788084	16:28539848	Type 1 diabetes | Type 1 diabetes autoantibodies	16:28606160	0.9078	2421995	1	GBP4	0	0	0.00635861	-8.11981	-2.44089
rs151181	16:28490517	Crohn's disease	16:28607228	0.9105	3655060	16	ATP2A1	1	1	0.00433377	-5.7285	-4.21614
rs4788084	16:28539848	Type 1 diabetes | Type 1 diabetes autoantibodies	16:28607228	0.8668	3655060	16	ATP2A1	1	1	0.00433377	-5.7285	-4.21614
rs26528	16:28517709	Inflammatory bowel disease	16:28607228	0.8038	3655060	16	ATP2A1	1	1	0.00433377	-5.7285	-4.21614
rs8049439	16:28837515	Inflammatory bowel disease (early onset)	16:28840381	0.9945	3655172	16	SPNS1	1	1	0.0157433	-19.093	-17.1318
rs8049439	16:28837515	Inflammatory bowel disease (early onset)	16:28847246	0.9994	3686728	16	TUFM	1	1	0.147431	-182.789	-179.53
rs8049439	16:28837515	Inflammatory bowel disease (early onset)	16:28850371	0.9948	3654859	16	ATXN2L	1	1	0.00870584	-10.8724	-9.12711
rs7189020	16:304803	Mean corpuscular volume	16:292772	0.9708	3837372	19	GLTSCR1	0	0	0.00574158	-7.39345	-1.78357
rs7189020	16:304803	Mean corpuscular volume	16:293562	0.9176	2599955	2	ATG9A|ZFAND2B	0	0	0.00642327	-8.19585	-2.50986
rs7189020	16:304803	Mean corpuscular volume	16:293562	0.9176	3642707	16	ITFG3	1	1	0.00331081	-4.50796	-3.07894
rs7189020	16:304803	Mean corpuscular volume	16:294210	0.8526	3864921	19	ZNF180	0	0	0.0121248	-14.8679	-8.78987
rs12691307	16:29939877	Schizophrenia	16:29939877	1	3655826	16	TAOK2	1	1	0.00328228	-4.47373	-3.0474
rs4788196	16:29967434	Pubertal anthropometrics	16:29958216	0.9801	3687494	16	MAPK3	1	1	0.0740305	-88.793	-86.0558
rs4788196	16:29967434	Pubertal anthropometrics	16:30095236	0.9087	3655877	16	INO80E|HIRIP3	1	1	0.00948335	-11.7819	-10.0065
rs4788196	16:29967434	Pubertal anthropometrics	16:30101596	0.8877	3687452	16	YPEL3|LOC100506914	1	1	0.0569451	-67.9606	-65.3807
rs11150589	16:30482494	Ulcerative colitis	16:30495412	0.9465	3656223	16	ITGAL	1	1	0.0186663	-22.5088	-20.4814
rs13708	16:31000809	Psoriasis	16:31021880	0.9194	3688120	16	STX1B	1	1	0.00437116	-5.77291	-4.25784
rs10782001	16:30942625	Psoriasis	16:31021880	0.8025	3688120	16	STX1B	1	1	0.00437116	-5.77291	-4.25784
rs13708	16:31000809	Psoriasis	16:31054607	0.8676	3656760	16	STX4	1	1	0.0602412	-71.9513	-69.3382
rs13708	16:31000809	Psoriasis	16:31082025	0.8395	3656800	16	ZNF646|ZNF668	1	1	0.0418952	-49.9033	-47.5005
rs13708	16:31000809	Psoriasis	16:31082025	0.8395	3688197	16	VKORC1|PRSS53|ZNF646	1	1	0.00349385	-4.72731	-3.28175
rs11150612	16:31357760	IgA nephropathy	16:31374535	0.9269	3657041	16	ITGAD	1	1	0.134	-165.006	-161.84
rs1967309	16:4065583	Response to Dalcetrapib treatment in acute coronary syndrome	16:4051380	0.9224	3677913	16	ADCY9	1	1	0.0167012	-20.2119	-18.2276
rs4785204	16:50103734	Esophageal cancer (squamous cell)	16:50027299	0.8497	3659888	16	HEATR3	1	1	0.0901011	-108.73	-105.869
rs9302752	16:50719103	Leprosy	16:50723074	0.9931	3660175	16	NOD2	1	1	0.348109	-487.939	-483.65
rs2270368	16:50714335	Leprosy	16:50723074	0.9812	3660175	16	NOD2	1	1	0.348109	-487.939	-483.65
rs9302752	16:50719103	Leprosy	16:50724087	0.9908	3660213	16	CYLD	1	1	0.0499002	-59.4748	-56.9761
rs2270368	16:50714335	Leprosy	16:50724087	0.9791	3660213	16	CYLD	1	1	0.0499002	-59.4748	-56.9761
rs9302752	16:50719103	Leprosy	16:50726722	0.9871	3691193	16	SNX20	1	1	0.0106338	-13.1264	-11.3107
rs2270368	16:50714335	Leprosy	16:50726722	0.9734	3691193	16	SNX20	1	1	0.0106338	-13.1264	-11.3107
rs7204230	16:53192331	Fibrinogen	16:53313959	0.8442	3660858	16	CHD9	1	1	0.0387723	-46.1888	-43.8266
rs74019828	16:58209274	Telomere length	16:58139084:AC_A	0.9097	3693533	16	CSNK2A2	1	1	0.00678173	-8.61707	-6.95678
rs246196	16:58574253	QT interval	16:58539614:TTTC_	0.8869	3663393	16		1	1	0.00690572	-8.76267	-7.09616
rs37062	16:58567238	QT interval	16:58539614:TTTC_	0.8715	3663393	16		1	1	0.00690572	-8.76267	-7.09616
rs7188697	16:58622178	QT interval	16:58539614:TTTC_	0.8556	3663393	16		1	1	0.00690572	-8.76267	-7.09616
rs8050896	16:66158736	Response to antipsychotic treatment	16:66154575	0.9558	3695359	16	FAM96B|CES2	1	1	0.00390718	-5.22098	-3.74069
rs8060686	16:67911517	Metabolic syndrome	16:67833171	0.9821	3696142	16	DPEP2|KARSP3	1	1	0.0315851	-37.6798	-35.4191
rs8060686	16:67911517	Metabolic syndrome	16:67884619	0.9927	3695983	16	CTRL|PSKH1	1	1	0.00477581	-6.25271	-4.70934
rs16942887	16:67928042	HDL cholesterol	16:68036939	0.8099	3696115	16	DPEP3	1	1	0.0130063	-15.8971	-14.0079
rs1728785	16:68591230	Ulcerative colitis	16:68587684	0.9791	3666282	16	ZFP90	1	1	0.12825	-157.477	-154.349
rs6499188	16:68674788	Ulcerative colitis	16:68587684	0.8508	3666282	16	ZFP90	1	1	0.12825	-157.477	-154.349
rs1728785	16:68591230	Ulcerative colitis	16:68594790:C_CT	0.9257	2420642	1	MCOLN2	0	0	0.00885595	-11.048	-5.16188
rs6499188	16:68674788	Ulcerative colitis	16:68594790:C_CT	0.8334	2420642	1	MCOLN2	0	0	0.00885595	-11.048	-5.16188
rs9929218	16:68820946	Colorectal cancer	16:68791231	0.9413	3666409	16	CDH1	1	1	0.0453337	-54.0057	-51.559
rs12149862	16:69497203	Blood pressure (smoking interaction)	16:69497203	1	3666732	16	CYB5B	1	1	0.0127942	-15.6493	-13.7665
rs1364063	16:69588572	Menarche (age at onset)	16:69626136	0.9856	3666779	16	NFAT5	1	1	0.00886309	-11.0564	-9.30479
rs4888262	16:74670458	Testicular germ cell tumor	16:74699293	0.9607	3699044	16	RFWD3	1	1	0.139406	-172.13	-168.926
rs2865531	16:75390316	Pulmonary function | Pulmonary function (interaction)	16:75304957	0.8742	3699581	16	TMEM170A	1	1	0.0100598	-12.4557	-10.6593
rs154657	16:89708096	Homocysteine levels	16:89729574	0.9329	3704896	16	CHMP1A	1	1	0.0161316	-19.5465	-17.5759
rs8082590	17:17958402	Schizophrenia	17:17875407	0.8977	3748126	17	ATPAF2	1	1	0.00354905	-4.79336	-3.34296
rs8082590	17:17958402	Schizophrenia	17:17990474	0.8776	3748026	17	TOM1L2	1	1	0.0102839	-12.7176	-10.9135
rs397969	17:19804247	Platelet count	17:19849510	0.8125	3749086	17	AKAP10	1	1	0.0341642	-40.7271	-38.4269
rs17761864	17:2171637	Esophageal cancer (squamous cell)	17:2203175	0.9893	3706219	17	SRR	1	1	0.0532215	-63.4681	-60.9297
rs17761864	17:2171637	Esophageal cancer (squamous cell)	17:2207326	0.9555	3740998	17	TSR1|SRR	1	1	0.00504993	-6.57707	-5.01514
rs704	17:26694861	Osteoprotegerin levels	17:26670627	0.9384	3715535	17	TMEM199|MIR4723	1	1	0.0393461	-46.8704	-44.5011
rs3110496	17:27917771	Height	17:27897131	0.836	3751541	17	GIT1	1	1	0.0321386	-38.3333	-36.064
rs9902453	17:28349095	Coffee consumption (cups per day)	17:28178724	0.8531	3751625	17	SSH2	1	1	0.150939	-187.478	-184.198
rs17780086	17:30343282	Height	17:30261132:TG_T	0.9379	3716664	17	SUZ12|SUZ12P1	1	0	0.0135219	-16.499	-10.361
rs17183295	17:31078272	Refractive error	17:31124262	0.9755	3717870	17	TMEM98	1	1	0.0165967	-20.0899	-18.1081
rs17183295	17:31078272	Refractive error	17:31132529	0.9767	3752709	17	MYO1D	1	1	0.0770956	-92.5694	-89.8065
rs2074518	17:33324382	QT interval	17:33399745	0.9439	3718401	17	LIG3|RFFL|RAD51L3-RFFL	1	1	0.0159676	-19.3549	-17.3882
rs1052536	17:33331575	QT interval	17:33399745	0.9408	3718401	17	LIG3|RFFL|RAD51L3-RFFL	1	1	0.0159676	-19.3549	-17.3882
rs10512472	17:33884804	Platelet count	17:33884804	1	2592532	2	SDPR	0	0	0.00531586	-6.89127	-1.33637
rs10512472	17:33884804	Platelet count	17:33884804	1	3401381	12	TSPAN9	0	0	0.00744795	-9.39892	-3.62281
rs10512472	17:33884804	Platelet count	17:33884804	1	3763270	17	MMD	0	0	0.00635987	-8.12129	-2.44222
rs16971217	17:33944055	Mean platelet volume	17:33884804	0.9768	3401381	12	TSPAN9	0	0	0.00744795	-9.39892	-3.62281
rs16971217	17:33944055	Mean platelet volume	17:33884804	0.9768	3763270	17	MMD	0	0	0.00635987	-8.12129	-2.44222
rs10512472	17:33884804	Platelet count	17:33885904	0.9995	2341083	1	GADD45A|GNG12	0	0	0.00577343	-7.43099	-1.8174
rs10512472	17:33884804	Platelet count	17:33885904	0.9995	2882098	5	SPARC|LOC100505813	0	0	0.0261729	-31.3066	-24.7772
rs10512472	17:33884804	Platelet count	17:33885904	0.9995	3891342	20	TUBB1|ATP5E	0	0	0.00714554	-9.04417	-3.29156
rs10512472	17:33884804	Platelet count	17:33885904	0.9995	3988740	X	PGRMC1	0	0	0.00818679	-10.2647	-4.43194
rs10512472	17:33884804	Platelet count	17:33885904	0.9995	2893895	6	BMP6	0	0	0.00849279	-10.623	-4.76414
rs10512472	17:33884804	Platelet count	17:33885904	0.9995	3111561	8	PKHD1L1	0	0	0.00829113	-10.3869	-4.54551
rs10512472	17:33884804	Platelet count	17:33885904	0.9995	3188111	9	PTGS1	0	0	0.023426	-28.0821	-21.6251
rs10512472	17:33884804	Platelet count	17:33885904	0.9995	3354227	11	NRGN	0	0	0.0146425	-17.8074	-11.6249
rs10512472	17:33884804	Platelet count	17:33885904	0.9995	3642200	15	PCSK6|LOC100507472	0	0	0.00731561	-9.2437	-3.47798
rs16971217	17:33944055	Mean platelet volume	17:33885904	0.9796	2341083	1	GADD45A|GNG12	0	0	0.00577343	-7.43099	-1.8174
rs16971217	17:33944055	Mean platelet volume	17:33885904	0.9796	2882098	5	SPARC|LOC100505813	0	0	0.0261729	-31.3066	-24.7772
rs16971217	17:33944055	Mean platelet volume	17:33885904	0.9796	3891342	20	TUBB1|ATP5E	0	0	0.00714554	-9.04417	-3.29156
rs16971217	17:33944055	Mean platelet volume	17:33885904	0.9796	3988740	X	PGRMC1	0	0	0.00818679	-10.2647	-4.43194
rs16971217	17:33944055	Mean platelet volume	17:33885904	0.9796	2893895	6	BMP6	0	0	0.00849279	-10.623	-4.76414
rs16971217	17:33944055	Mean platelet volume	17:33885904	0.9796	3111561	8	PKHD1L1	0	0	0.00829113	-10.3869	-4.54551
rs16971217	17:33944055	Mean platelet volume	17:33885904	0.9796	3188111	9	PTGS1	0	0	0.023426	-28.0821	-21.6251
rs16971217	17:33944055	Mean platelet volume	17:33885904	0.9796	3354227	11	NRGN	0	0	0.0146425	-17.8074	-11.6249
rs16971217	17:33944055	Mean platelet volume	17:33885904	0.9796	3642200	15	PCSK6|LOC100507472	0	0	0.00731561	-9.2437	-3.47798
rs16971217	17:33944055	Mean platelet volume	17:33889923	0.9919	3598482	15	RAB11A	0	0	0.00715892	-9.05987	-3.30615
rs10512472	17:33884804	Platelet count	17:33889923	0.9888	3598482	15	RAB11A	0	0	0.00715892	-9.05987	-3.30615
rs16971217	17:33944055	Mean platelet volume	17:33923607	0.9991	3740462	17	RILP	0	0	0.00638612	-8.15216	-2.47005
rs10512472	17:33884804	Platelet count	17:33923607	0.979	3740462	17	RILP	0	0	0.00638612	-8.15216	-2.47005
rs16971217	17:33944055	Mean platelet volume	17:33944055	1	2372719	1	RGS18	0	0	0.0177018	-21.3813	-15.0907
rs16971217	17:33944055	Mean platelet volume	17:33944055	1	2389718	1	CNST	0	0	0.00664518	-8.45666	-2.74882
rs16971217	17:33944055	Mean platelet volume	17:33944055	1	2931970	6	MYCT1|HSPD1	0	0	0.0114439	-14.0727	-8.02656
rs16971217	17:33944055	Mean platelet volume	17:33944055	1	3443936	12	CLEC1B|CLEC12A	0	0	0.00594135	-7.62879	-1.99672
rs16971217	17:33944055	Mean platelet volume	17:33944055	1	3589410	15	C15orf54	0	0	0.0159401	-19.3229	-13.0929
rs10512472	17:33884804	Platelet count	17:33944055	0.9768	2372719	1	RGS18	0	0	0.0177018	-21.3813	-15.0907
rs10512472	17:33884804	Platelet count	17:33944055	0.9768	2389718	1	CNST	0	0	0.00664518	-8.45666	-2.74882
rs10512472	17:33884804	Platelet count	17:33944055	0.9768	2931970	6	MYCT1|HSPD1	0	0	0.0114439	-14.0727	-8.02656
rs10512472	17:33884804	Platelet count	17:33944055	0.9768	3443936	12	CLEC1B|CLEC12A	0	0	0.00594135	-7.62879	-1.99672
rs10512472	17:33884804	Platelet count	17:33944055	0.9768	3589410	15	C15orf54	0	0	0.0159401	-19.3229	-13.0929
rs16971217	17:33944055	Mean platelet volume	17:33959247	0.9695	2617276	3	CTDSPL	0	0	0.0177934	-21.4882	-15.1945
rs16971217	17:33944055	Mean platelet volume	17:33959247	0.9695	2953481	6	TREML1	0	0	0.00828387	-10.3784	-4.53757
rs16971217	17:33944055	Mean platelet volume	17:33959247	0.9695	3759137	17	ITGA2B	0	0	0.0252251	-30.1933	-23.6868
rs16971217	17:33944055	Mean platelet volume	17:33959247	0.9695	2443417	1	SELP	0	0	0.00595909	-7.64968	-2.0158
rs16971217	17:33944055	Mean platelet volume	17:33959247	0.9695	2902609	6	C6orf25	0	0	0.0126604	-15.4932	-9.39216
rs16971217	17:33944055	Mean platelet volume	17:33959247	0.9695	2940202	6	F13A1	0	0	0.00688535	-8.73876	-3.0068
rs16971217	17:33944055	Mean platelet volume	17:33959247	0.9695	2995254	7	C7orf41	0	0	0.0150447	-18.2771	-12.0787
rs16971217	17:33944055	Mean platelet volume	17:33959247	0.9695	3129065	8	CLU	0	0	0.018335	-22.1214	-15.8082
rs16971217	17:33944055	Mean platelet volume	17:33959247	0.9695	3252071	10	VCL	0	0	0.0109737	-13.5235	-7.50204
rs16971217	17:33944055	Mean platelet volume	17:33959247	0.9695	3724545	17	ITGB3	0	0	0.0203431	-24.4705	-18.0933
rs16971217	17:33944055	Mean platelet volume	17:33959247	0.9695	3883921	20	MYL9	0	0	0.0108887	-13.4242	-7.40723
rs16971217	17:33944055	Mean platelet volume	17:33959247	0.9695	3927226	21	APP	0	0	0.00981753	-12.1725	-6.21959
rs16971217	17:33944055	Mean platelet volume	17:33959247	0.9695	3939125	22	GNAZ	0	0	0.00809702	-10.1596	-4.33354
rs10512472	17:33884804	Platelet count	17:33959247	0.9454	2617276	3	CTDSPL	0	0	0.0177934	-21.4882	-15.1945
rs10512472	17:33884804	Platelet count	17:33959247	0.9454	2953481	6	TREML1	0	0	0.00828387	-10.3784	-4.53757
rs10512472	17:33884804	Platelet count	17:33959247	0.9454	3759137	17	ITGA2B	0	0	0.0252251	-30.1933	-23.6868
rs10512472	17:33884804	Platelet count	17:33959247	0.9454	2443417	1	SELP	0	0	0.00595909	-7.64968	-2.0158
rs10512472	17:33884804	Platelet count	17:33959247	0.9454	2902609	6	C6orf25	0	0	0.0126604	-15.4932	-9.39216
rs10512472	17:33884804	Platelet count	17:33959247	0.9454	2940202	6	F13A1	0	0	0.00688535	-8.73876	-3.0068
rs10512472	17:33884804	Platelet count	17:33959247	0.9454	2995254	7	C7orf41	0	0	0.0150447	-18.2771	-12.0787
rs10512472	17:33884804	Platelet count	17:33959247	0.9454	3129065	8	CLU	0	0	0.018335	-22.1214	-15.8082
rs10512472	17:33884804	Platelet count	17:33959247	0.9454	3252071	10	VCL	0	0	0.0109737	-13.5235	-7.50204
rs10512472	17:33884804	Platelet count	17:33959247	0.9454	3724545	17	ITGB3	0	0	0.0203431	-24.4705	-18.0933
rs10512472	17:33884804	Platelet count	17:33959247	0.9454	3883921	20	MYL9	0	0	0.0108887	-13.4242	-7.40723
rs10512472	17:33884804	Platelet count	17:33959247	0.9454	3927226	21	APP	0	0	0.00981753	-12.1725	-6.21959
rs10512472	17:33884804	Platelet count	17:33959247	0.9454	3939125	22	GNAZ	0	0	0.00809702	-10.1596	-4.33354
rs16971217	17:33944055	Mean platelet volume	17:33967047	0.9701	3946563	22	RBX1|XPNPEP3	0	0	0.00665306	-8.46591	-2.75715
rs10512472	17:33884804	Platelet count	17:33967047	0.946	3946563	22	RBX1|XPNPEP3	0	0	0.00665306	-8.46591	-2.75715
rs16971217	17:33944055	Mean platelet volume	17:34000628	0.9684	3320717	11	MICAL2	0	0	0.00662321	-8.43084	-2.72516
rs10512472	17:33884804	Platelet count	17:34000628	0.9443	3320717	11	MICAL2	0	0	0.00662321	-8.43084	-2.72516
rs1877030	17:37740161	Rheumatoid arthritis	17:37399379	0.9561	3720228	17	CDK12	1	1	0.00389844	-5.21056	-3.73096
rs11869286	17:37813856	HDL cholesterol	17:37822311	0.9272	3755820	17	PGAP3	1	1	0.0105311	-13.0064	-11.1941
rs11869286	17:37813856	HDL cholesterol	17:37827163	0.9043	3720343	17	STARD3	1	1	0.00717868	-9.08306	-7.40331
rs11869286	17:37813856	HDL cholesterol	17:37832735	0.8377	3755839	17	MIEN1|ERBB2	1	1	0.00574965	-7.40295	-5.79861
rs9303277	17:37976469	Primary biliary cirrhosis	17:37976469	1	3755862	17	IKZF3	1	1	0.0364215	-43.3997	-41.0683
rs8067378	17:38051348	Cervical cancer	17:37976469	0.9598	3755862	17	IKZF3	1	1	0.0364215	-43.3997	-41.0683
rs2290400	17:38066240	Type 1 diabetes	17:37976469	0.9256	3755862	17	IKZF3	1	1	0.0364215	-43.3997	-41.0683
rs7216389	17:38069949	Asthma	17:37976469	0.8931	3755862	17	IKZF3	1	1	0.0364215	-43.3997	-41.0683
rs9303280	17:38074031	Self-reported allergy	17:37976469	0.873	3755862	17	IKZF3	1	1	0.0364215	-43.3997	-41.0683
rs12946510	17:37912377	Inflammatory bowel disease	17:37976469	0.8389	3755862	17	IKZF3	1	1	0.0364215	-43.3997	-41.0683
rs2872507	17:38040763	Crohn's disease | Ulcerative colitis	17:37976469	0.8224	3755862	17	IKZF3	1	1	0.0364215	-43.3997	-41.0683
rs8069176	17:38057197	Fractional exhaled nitric oxide (childhood)	17:37976469	0.8079	3755862	17	IKZF3	1	1	0.0364215	-43.3997	-41.0683
rs9303277	17:37976469	Primary biliary cirrhosis	17:37983492	0.9902	3224591	9	STRBP	0	0	0.00545865	-7.05981	-1.48522
rs8067378	17:38051348	Cervical cancer	17:38007321	0.9233	3720543	17	ZPBP2	1	1	0.00412748	-5.4833	-3.98615
rs9303277	17:37976469	Primary biliary cirrhosis	17:38007321	0.9196	3720543	17	ZPBP2	1	1	0.00412748	-5.4833	-3.98615
rs2290400	17:38066240	Type 1 diabetes	17:38007321	0.8875	3720543	17	ZPBP2	1	1	0.00412748	-5.4833	-3.98615
rs8067378	17:38051348	Cervical cancer	17:38051348	1	3755903	17	GSDMB	1	1	0.395895	-574.476	-569.906
rs8067378	17:38051348	Cervical cancer	17:38051348	1	3755934	17	ORMDL3	1	1	0.109317	-133.027	-130.024
rs2290400	17:38066240	Type 1 diabetes	17:38051348	0.9731	3755903	17	GSDMB	1	1	0.395895	-574.476	-569.906
rs2290400	17:38066240	Type 1 diabetes	17:38051348	0.9731	3755934	17	ORMDL3	1	1	0.109317	-133.027	-130.024
rs9303277	17:37976469	Primary biliary cirrhosis	17:38051348	0.9598	3755903	17	GSDMB	1	1	0.395895	-574.476	-569.906
rs9303277	17:37976469	Primary biliary cirrhosis	17:38051348	0.9598	3755934	17	ORMDL3	1	1	0.109317	-133.027	-130.024
rs7216389	17:38069949	Asthma	17:38051348	0.9402	3755903	17	GSDMB	1	1	0.395895	-574.476	-569.906
rs7216389	17:38069949	Asthma	17:38051348	0.9402	3755934	17	ORMDL3	1	1	0.109317	-133.027	-130.024
rs9303280	17:38074031	Self-reported allergy	17:38051348	0.9183	3755903	17	GSDMB	1	1	0.395895	-574.476	-569.906
rs9303280	17:38074031	Self-reported allergy	17:38051348	0.9183	3755934	17	ORMDL3	1	1	0.109317	-133.027	-130.024
rs2872507	17:38040763	Crohn's disease | Ulcerative colitis	17:38051348	0.8574	3755903	17	GSDMB	1	1	0.395895	-574.476	-569.906
rs2872507	17:38040763	Crohn's disease | Ulcerative colitis	17:38051348	0.8574	3755934	17	ORMDL3	1	1	0.109317	-133.027	-130.024
rs8069176	17:38057197	Fractional exhaled nitric oxide (childhood)	17:38051348	0.8502	3755903	17	GSDMB	1	1	0.395895	-574.476	-569.906
rs8069176	17:38057197	Fractional exhaled nitric oxide (childhood)	17:38051348	0.8502	3755934	17	ORMDL3	1	1	0.109317	-133.027	-130.024
rs2305480	17:38062196	Asthma (childhood onset) | Ulcerative colitis	17:38051348	0.8426	3755903	17	GSDMB	1	1	0.395895	-574.476	-569.906
rs2305480	17:38062196	Asthma (childhood onset) | Ulcerative colitis	17:38051348	0.8426	3755934	17	ORMDL3	1	1	0.109317	-133.027	-130.024
rs11078927	17:38064405	Asthma	17:38051348	0.8419	3755903	17	GSDMB	1	1	0.395895	-574.476	-569.906
rs11078927	17:38064405	Asthma	17:38051348	0.8419	3755934	17	ORMDL3	1	1	0.109317	-133.027	-130.024
rs12946510	17:37912377	Inflammatory bowel disease	17:38051348	0.8062	3755903	17	GSDMB	1	1	0.395895	-574.476	-569.906
rs12946510	17:37912377	Inflammatory bowel disease	17:38051348	0.8062	3755934	17	ORMDL3	1	1	0.109317	-133.027	-130.024
rs4065321	17:38143548	White blood cell count	17:38144241	0.9886	3720636	17	PSMD3	1	1	0.0115487	-14.1951	-12.35
rs8078723	17:38166879	C-reactive protein and white blood cell count | Neutrophil count | White blood cell count	17:38184580	0.9576	3755976	17	MED24	1	1	0.0118789	-14.5806	-12.7252
rs4794822	17:38156712	Neutrophil count | White blood cell count | White blood cell types	17:38184580	0.9551	3755976	17	MED24	1	1	0.0118789	-14.5806	-12.7252
rs227584	17:42225547	Bone mineral density	17:42239561	0.9357	3758928	17	C17orf65|ASB16	1	1	0.0281181	-33.594	-31.3876
rs17631303	17:43516402	Ovarian cancer in BRCA1 mutation carriers	17:43493834:T_TC	0.9767	3759849	17	PLEKHM1|PLEKHM1P	1	1	0.0361082	-43.0285	-40.7012
rs17631303	17:43516402	Ovarian cancer in BRCA1 mutation carriers	17:43551151	0.9915	3759778	17	ARHGAP27	1	1	0.00700401	-8.87807	-7.20664
rs17690703	17:43925297	Idiopathic pulmonary fibrosis	17:43824360	0.9217	3893072	20	C20orf11	0	0	0.00744903	-9.40019	-3.62399
rs2942168	17:43714850	Parkinson's disease	17:43824360	0.8369	3893072	20	C20orf11	0	0	0.00744903	-9.40019	-3.62399
rs393152	17:43719143	Parkinson's disease	17:43824360	0.8353	3893072	20	C20orf11	0	0	0.00744903	-9.40019	-3.62399
rs12185268	17:43923683	Parkinson's disease	17:43824360	0.8336	3893072	20	C20orf11	0	0	0.00744903	-9.40019	-3.62399
rs12373124	17:43924219	Male-pattern baldness	17:43824360	0.8335	3893072	20	C20orf11	0	0	0.00744903	-9.40019	-3.62399
rs8072451	17:43893716	Subcortical brain region volumes	17:43824360	0.8329	3893072	20	C20orf11	0	0	0.00744903	-9.40019	-3.62399
rs17689882	17:43906828	Subcortical brain region volumes	17:43824360	0.8326	3893072	20	C20orf11	0	0	0.00744903	-9.40019	-3.62399
rs1981997	17:44056767	Interstitial lung disease	17:43824360	0.8317	3893072	20	C20orf11	0	0	0.00744903	-9.40019	-3.62399
rs17577094	17:44187492	Parkinson's disease	17:43824360	0.8309	3893072	20	C20orf11	0	0	0.00744903	-9.40019	-3.62399
rs1864325	17:43977827	Bone mineral density	17:43824360	0.8274	3893072	20	C20orf11	0	0	0.00744903	-9.40019	-3.62399
rs8070723	17:44081064	Parkinson's disease | Progressive supranuclear palsy	17:43824360	0.827	3893072	20	C20orf11	0	0	0.00744903	-9.40019	-3.62399
rs17649553	17:43994648	Parkinson's disease	17:43824360	0.8262	3893072	20	C20orf11	0	0	0.00744903	-9.40019	-3.62399
rs2732703	17:44353222	Alzheimer's disease in APOE e4- carriers	17:43824360	0.8035	3893072	20	C20orf11	0	0	0.00744903	-9.40019	-3.62399
rs2942168	17:43714850	Parkinson's disease	17:43839950:TA_T	0.9446	3723687	17	MAPT|MAPT-IT1	1	1	0.0066652	-8.48018	-6.82571
rs12185268	17:43923683	Parkinson's disease	17:43839950:TA_T	0.9431	3723687	17	MAPT|MAPT-IT1	1	1	0.0066652	-8.48018	-6.82571
rs12373124	17:43924219	Male-pattern baldness	17:43839950:TA_T	0.9428	3723687	17	MAPT|MAPT-IT1	1	1	0.0066652	-8.48018	-6.82571
rs8072451	17:43893716	Subcortical brain region volumes	17:43839950:TA_T	0.9416	3723687	17	MAPT|MAPT-IT1	1	1	0.0066652	-8.48018	-6.82571
rs1981997	17:44056767	Interstitial lung disease	17:43839950:TA_T	0.9406	3723687	17	MAPT|MAPT-IT1	1	1	0.0066652	-8.48018	-6.82571
rs17577094	17:44187492	Parkinson's disease	17:43839950:TA_T	0.9403	3723687	17	MAPT|MAPT-IT1	1	1	0.0066652	-8.48018	-6.82571
rs393152	17:43719143	Parkinson's disease	17:43839950:TA_T	0.9384	3723687	17	MAPT|MAPT-IT1	1	1	0.0066652	-8.48018	-6.82571
rs1864325	17:43977827	Bone mineral density	17:43839950:TA_T	0.9377	3723687	17	MAPT|MAPT-IT1	1	1	0.0066652	-8.48018	-6.82571
rs17689882	17:43906828	Subcortical brain region volumes	17:43839950:TA_T	0.9346	3723687	17	MAPT|MAPT-IT1	1	1	0.0066652	-8.48018	-6.82571
rs17649553	17:43994648	Parkinson's disease	17:43839950:TA_T	0.9345	3723687	17	MAPT|MAPT-IT1	1	1	0.0066652	-8.48018	-6.82571
rs8070723	17:44081064	Parkinson's disease | Progressive supranuclear palsy	17:43839950:TA_T	0.9316	3723687	17	MAPT|MAPT-IT1	1	1	0.0066652	-8.48018	-6.82571
rs2732703	17:44353222	Alzheimer's disease in APOE e4- carriers	17:43839950:TA_T	0.8983	3723687	17	MAPT|MAPT-IT1	1	1	0.0066652	-8.48018	-6.82571
rs9303525	17:44187257	Intracranial volume	17:43839950:TA_T	0.898	3723687	17	MAPT|MAPT-IT1	1	1	0.0066652	-8.48018	-6.82571
rs199533	17:44828931	Parkinson's disease	17:43839950:TA_T	0.8005	3723687	17	MAPT|MAPT-IT1	1	1	0.0066652	-8.48018	-6.82571
rs17689882	17:43906828	Subcortical brain region volumes	17:43933802	0.9097	3760268	17	ARL17A|ARL17B|LRRC37A2	1	1	0.00604106	-7.7462	-6.12551
rs12185268	17:43923683	Parkinson's disease	17:43933802	0.908	3760268	17	ARL17A|ARL17B|LRRC37A2	1	1	0.00604106	-7.7462	-6.12551
rs12373124	17:43924219	Male-pattern baldness	17:43933802	0.9078	3760268	17	ARL17A|ARL17B|LRRC37A2	1	1	0.00604106	-7.7462	-6.12551
rs8072451	17:43893716	Subcortical brain region volumes	17:43933802	0.9047	3760268	17	ARL17A|ARL17B|LRRC37A2	1	1	0.00604106	-7.7462	-6.12551
rs1981997	17:44056767	Interstitial lung disease	17:43933802	0.904	3760268	17	ARL17A|ARL17B|LRRC37A2	1	1	0.00604106	-7.7462	-6.12551
rs17577094	17:44187492	Parkinson's disease	17:43933802	0.903	3760268	17	ARL17A|ARL17B|LRRC37A2	1	1	0.00604106	-7.7462	-6.12551
rs17649553	17:43994648	Parkinson's disease	17:43933802	0.9024	3760268	17	ARL17A|ARL17B|LRRC37A2	1	1	0.00604106	-7.7462	-6.12551
rs2942168	17:43714850	Parkinson's disease	17:43933802	0.9023	3760268	17	ARL17A|ARL17B|LRRC37A2	1	1	0.00604106	-7.7462	-6.12551
rs1864325	17:43977827	Bone mineral density	17:43933802	0.9022	3760268	17	ARL17A|ARL17B|LRRC37A2	1	1	0.00604106	-7.7462	-6.12551
rs393152	17:43719143	Parkinson's disease	17:43933802	0.8967	3760268	17	ARL17A|ARL17B|LRRC37A2	1	1	0.00604106	-7.7462	-6.12551
rs8070723	17:44081064	Parkinson's disease | Progressive supranuclear palsy	17:43933802	0.8946	3760268	17	ARL17A|ARL17B|LRRC37A2	1	1	0.00604106	-7.7462	-6.12551
rs2732703	17:44353222	Alzheimer's disease in APOE e4- carriers	17:43933802	0.865	3760268	17	ARL17A|ARL17B|LRRC37A2	1	1	0.00604106	-7.7462	-6.12551
rs9303525	17:44187257	Intracranial volume	17:43933802	0.864	3760268	17	ARL17A|ARL17B|LRRC37A2	1	1	0.00604106	-7.7462	-6.12551
rs242557	17:44019712	Progressive supranuclear palsy	17:44026739	0.9785	3767230	17	LRRC37A3|LRRC37A2|LRRC37A	0	0	0.195009	-248.101	-239.939
rs242557	17:44019712	Progressive supranuclear palsy	17:44026739	0.9785	3760137	17	KANSL1	1	1	0.0465501	-55.4602	-52.9993
rs2732703	17:44353222	Alzheimer's disease in APOE e4- carriers	17:44346951	0.976	3767230	17	LRRC37A3|LRRC37A2|LRRC37A	0	0	0.0768445	-92.2596	-85.0356
rs2942168	17:43714850	Parkinson's disease	17:44346951	0.9682	3767230	17	LRRC37A3|LRRC37A2|LRRC37A	0	0	0.0768445	-92.2596	-85.0356
rs17577094	17:44187492	Parkinson's disease	17:44346951	0.9673	3767230	17	LRRC37A3|LRRC37A2|LRRC37A	0	0	0.0768445	-92.2596	-85.0356
rs1981997	17:44056767	Interstitial lung disease	17:44346951	0.9672	3767230	17	LRRC37A3|LRRC37A2|LRRC37A	0	0	0.0768445	-92.2596	-85.0356
rs12185268	17:43923683	Parkinson's disease	17:44346951	0.9644	3767230	17	LRRC37A3|LRRC37A2|LRRC37A	0	0	0.0768445	-92.2596	-85.0356
rs12373124	17:43924219	Male-pattern baldness	17:44346951	0.9642	3767230	17	LRRC37A3|LRRC37A2|LRRC37A	0	0	0.0768445	-92.2596	-85.0356
rs8072451	17:43893716	Subcortical brain region volumes	17:44346951	0.9637	3767230	17	LRRC37A3|LRRC37A2|LRRC37A	0	0	0.0768445	-92.2596	-85.0356
rs17689882	17:43906828	Subcortical brain region volumes	17:44346951	0.9634	3767230	17	LRRC37A3|LRRC37A2|LRRC37A	0	0	0.0768445	-92.2596	-85.0356
rs393152	17:43719143	Parkinson's disease	17:44346951	0.9617	3767230	17	LRRC37A3|LRRC37A2|LRRC37A	0	0	0.0768445	-92.2596	-85.0356
rs1864325	17:43977827	Bone mineral density	17:44346951	0.9617	3767230	17	LRRC37A3|LRRC37A2|LRRC37A	0	0	0.0768445	-92.2596	-85.0356
rs17649553	17:43994648	Parkinson's disease	17:44346951	0.96	3767230	17	LRRC37A3|LRRC37A2|LRRC37A	0	0	0.0768445	-92.2596	-85.0356
rs8070723	17:44081064	Parkinson's disease | Progressive supranuclear palsy	17:44346951	0.9596	3767230	17	LRRC37A3|LRRC37A2|LRRC37A	0	0	0.0768445	-92.2596	-85.0356
rs9303525	17:44187257	Intracranial volume	17:44346951	0.93	3767230	17	LRRC37A3|LRRC37A2|LRRC37A	0	0	0.0768445	-92.2596	-85.0356
rs199533	17:44828931	Parkinson's disease	17:44346951	0.857	3767230	17	LRRC37A3|LRRC37A2|LRRC37A	0	0	0.0768445	-92.2596	-85.0356
rs17690703	17:43925297	Idiopathic pulmonary fibrosis	17:44346951	0.8055	3767230	17	LRRC37A3|LRRC37A2|LRRC37A	0	0	0.0768445	-92.2596	-85.0356
rs199515	17:44856641	Parkinson's disease	17:44346951	0.8051	3767230	17	LRRC37A3|LRRC37A2|LRRC37A	0	0	0.0768445	-92.2596	-85.0356
rs199533	17:44828931	Parkinson's disease	17:44735339:T_TA	0.9564	3445028	12	GPR19	0	0	0.0115322	-14.1758	-8.12552
rs199515	17:44856641	Parkinson's disease	17:44735339:T_TA	0.8922	3445028	12	GPR19	0	0	0.0115322	-14.1758	-8.12552
rs2732703	17:44353222	Alzheimer's disease in APOE e4- carriers	17:44735339:T_TA	0.8499	3445028	12	GPR19	0	0	0.0115322	-14.1758	-8.12552
rs1981997	17:44056767	Interstitial lung disease	17:44735339:T_TA	0.8324	3445028	12	GPR19	0	0	0.0115322	-14.1758	-8.12552
rs17577094	17:44187492	Parkinson's disease	17:44735339:T_TA	0.8323	3445028	12	GPR19	0	0	0.0115322	-14.1758	-8.12552
rs12185268	17:43923683	Parkinson's disease	17:44735339:T_TA	0.8269	3445028	12	GPR19	0	0	0.0115322	-14.1758	-8.12552
rs12373124	17:43924219	Male-pattern baldness	17:44735339:T_TA	0.8268	3445028	12	GPR19	0	0	0.0115322	-14.1758	-8.12552
rs2942168	17:43714850	Parkinson's disease	17:44735339:T_TA	0.8265	3445028	12	GPR19	0	0	0.0115322	-14.1758	-8.12552
rs8070723	17:44081064	Parkinson's disease | Progressive supranuclear palsy	17:44735339:T_TA	0.8252	3445028	12	GPR19	0	0	0.0115322	-14.1758	-8.12552
rs1864325	17:43977827	Bone mineral density	17:44735339:T_TA	0.8248	3445028	12	GPR19	0	0	0.0115322	-14.1758	-8.12552
rs17689882	17:43906828	Subcortical brain region volumes	17:44735339:T_TA	0.8244	3445028	12	GPR19	0	0	0.0115322	-14.1758	-8.12552
rs17649553	17:43994648	Parkinson's disease	17:44735339:T_TA	0.8233	3445028	12	GPR19	0	0	0.0115322	-14.1758	-8.12552
rs8072451	17:43893716	Subcortical brain region volumes	17:44735339:T_TA	0.8223	3445028	12	GPR19	0	0	0.0115322	-14.1758	-8.12552
rs393152	17:43719143	Parkinson's disease	17:44735339:T_TA	0.8189	3445028	12	GPR19	0	0	0.0115322	-14.1758	-8.12552
rs199533	17:44828931	Parkinson's disease	17:44782224:A_AGT	0.9706	3732448	17	BPTF|LOC146880	0	0	0.0100505	-12.4449	-6.47761
rs199515	17:44856641	Parkinson's disease	17:44782224:A_AGT	0.9024	3732448	17	BPTF|LOC146880	0	0	0.0100505	-12.4449	-6.47761
rs2732703	17:44353222	Alzheimer's disease in APOE e4- carriers	17:44782224:A_AGT	0.8592	3732448	17	BPTF|LOC146880	0	0	0.0100505	-12.4449	-6.47761
rs1981997	17:44056767	Interstitial lung disease	17:44782224:A_AGT	0.8372	3732448	17	BPTF|LOC146880	0	0	0.0100505	-12.4449	-6.47761
rs17577094	17:44187492	Parkinson's disease	17:44782224:A_AGT	0.8368	3732448	17	BPTF|LOC146880	0	0	0.0100505	-12.4449	-6.47761
rs2942168	17:43714850	Parkinson's disease	17:44782224:A_AGT	0.8306	3732448	17	BPTF|LOC146880	0	0	0.0100505	-12.4449	-6.47761
rs12185268	17:43923683	Parkinson's disease	17:44782224:A_AGT	0.8305	3732448	17	BPTF|LOC146880	0	0	0.0100505	-12.4449	-6.47761
rs12373124	17:43924219	Male-pattern baldness	17:44782224:A_AGT	0.8303	3732448	17	BPTF|LOC146880	0	0	0.0100505	-12.4449	-6.47761
rs8070723	17:44081064	Parkinson's disease | Progressive supranuclear palsy	17:44782224:A_AGT	0.8296	3732448	17	BPTF|LOC146880	0	0	0.0100505	-12.4449	-6.47761
rs17689882	17:43906828	Subcortical brain region volumes	17:44782224:A_AGT	0.8283	3732448	17	BPTF|LOC146880	0	0	0.0100505	-12.4449	-6.47761
rs1864325	17:43977827	Bone mineral density	17:44782224:A_AGT	0.8282	3732448	17	BPTF|LOC146880	0	0	0.0100505	-12.4449	-6.47761
rs17649553	17:43994648	Parkinson's disease	17:44782224:A_AGT	0.8276	3732448	17	BPTF|LOC146880	0	0	0.0100505	-12.4449	-6.47761
rs8072451	17:43893716	Subcortical brain region volumes	17:44782224:A_AGT	0.8264	3732448	17	BPTF|LOC146880	0	0	0.0100505	-12.4449	-6.47761
rs393152	17:43719143	Parkinson's disease	17:44782224:A_AGT	0.823	3732448	17	BPTF|LOC146880	0	0	0.0100505	-12.4449	-6.47761
rs183211	17:44788310	Epithelial ovarian cancer | Ovarian cancer in BRCA1 mutation carriers	17:44782224:A_AGT	0.8061	3732448	17	BPTF|LOC146880	0	0	0.0100505	-12.4449	-6.47761
rs9303525	17:44187257	Intracranial volume	17:44782224:A_AGT	0.8011	3732448	17	BPTF|LOC146880	0	0	0.0100505	-12.4449	-6.47761
rs199515	17:44856641	Parkinson's disease	17:44865498	0.924	3712922	17	C17orf39	0	0	0.00691186	-8.76988	-3.03578
rs199533	17:44828931	Parkinson's disease	17:44865498	0.8949	3712922	17	C17orf39	0	0	0.00691186	-8.76988	-3.03578
rs7206971	17:45425115	Cholesterol, total | LDL cholesterol	17:45479446	0.9644	3724782	17	KPNB1	1	1	0.00816409	-10.2382	-8.5152
rs11870935	17:45732605	Optic cup area	17:45479446	0.9462	3724782	17	KPNB1	1	1	0.00816409	-10.2382	-8.5152
rs11870935	17:45732605	Optic cup area	17:45635239	0.8586	3724698	17	NPEPPS|LOC100653042|LOC440434	1	1	0.0535959	-63.919	-61.3761
rs8070463	17:45768836	Ankylosing spondylitis	17:45635239	0.8487	3724698	17	NPEPPS|LOC100653042|LOC440434	1	1	0.0535959	-63.919	-61.3761
rs72823592	17:46123004	Epilepsy (generalized)	17:46123004	1	3761054	17	COPZ2|MIR152	1	1	0.0163042	-19.7481	-17.7735
rs46522	17:46988597	Coronary heart disease	17:47006493	0.9972	3761632	17	SNF8|UBE2Z	1	1	0.0101927	-12.611	-10.81
rs318095	17:46974734	Height	17:47006493	0.9738	3761632	17	SNF8|UBE2Z	1	1	0.0101927	-12.611	-10.81
rs46522	17:46988597	Coronary heart disease	17:47016882	0.9934	3725481	17	UBE2Z|SNF8	1	1	0.0954885	-115.491	-112.585
rs318095	17:46974734	Height	17:47016882	0.97	3725481	17	UBE2Z|SNF8	1	1	0.0954885	-115.491	-112.585
rs2072153	17:47390014	Height	17:47356805	0.9449	3761737	17	ZNF652	1	1	0.00350446	-4.74	-3.2935
rs6065	17:4836381	Platelet count	17:4865928	0.8009	3742415	17	SPAG7	1	1	0.060546	-72.321	-69.7048
rs12940923	17:56369849	Circulating myeloperoxidase levels (plasma)	17:56367065	0.9983	3764245	17	MPO	1	1	0.00552293	-7.13565	-5.54438
rs9905704	17:56632543	Testicular germ cell tumor	17:56685424	0.9095	3764592	17	TEX14	1	1	0.00679522	-8.63292	-6.97194
rs9905704	17:56632543	Testicular germ cell tumor	17:56732304	0.9781	3728776	17	RAD51C	1	1	0.0732118	-87.7863	-85.0563
rs9905704	17:56632543	Testicular germ cell tumor	17:57278308	0.8032	3729002	17	SMG8	1	1	0.0130622	-15.9623	-14.0715
rs11658329	17:61763031	Height	17:61817048	0.9865	3766269	17	LIMD2|MAP3K3|LOC729683	1	1	0.0222555	-26.71	-24.6076
rs11658329	17:61763031	Height	17:61817048	0.9865	3766284	17	STRADA	1	1	0.0908338	-109.647	-106.78
rs2854207	17:61947107	Height	17:61817048	0.9534	3766269	17	LIMD2|MAP3K3|LOC729683	1	1	0.0222555	-26.71	-24.6076
rs2854207	17:61947107	Height	17:61817048	0.9534	3766284	17	STRADA	1	1	0.0908338	-109.647	-106.78
rs2941551	17:61978548	Height	17:61817048	0.8582	3766269	17	LIMD2|MAP3K3|LOC729683	1	1	0.0222555	-26.71	-24.6076
rs2941551	17:61978548	Height	17:61817048	0.8582	3766284	17	STRADA	1	1	0.0908338	-109.647	-106.78
rs2665838	17:61966465	Height	17:61817048	0.8387	3766269	17	LIMD2|MAP3K3|LOC729683	1	1	0.0222555	-26.71	-24.6076
rs2665838	17:61966465	Height	17:61817048	0.8387	3766284	17	STRADA	1	1	0.0908338	-109.647	-106.78
rs3785574	17:61763185	Height	17:61821209	0.9816	3766269	17	LIMD2|MAP3K3|LOC729683	1	1	0.0144003	-17.5246	-15.5971
rs2854160	17:61977248	Height	17:61821209	0.8812	3766269	17	LIMD2|MAP3K3|LOC729683	1	1	0.0144003	-17.5246	-15.5971
rs3785574	17:61763185	Height	17:61943096	0.8745	3730941	17	PSMC5|SMARCD2	1	1	0.0165567	-20.0431	-18.0623
rs2854160	17:61977248	Height	17:61943096	0.8597	3730941	17	PSMC5|SMARCD2	1	1	0.0165567	-20.0431	-18.0623
rs10853057	17:62998023	White matter microstructure (global fractional anisotropy)	17:62985398	0.9318	3767280	17	AMZ2P1|AMZ2	1	1	0.0971468	-117.58	-114.661
rs9892651	17:64303793	QT interval	17:64295082:CAT_C	0.8554	3731826	17	PRKCA	1	1	0.0130227	-15.9162	-14.0265
rs11552708	17:7462555	IgM levels	17:7443415:TAA_T	0.9234	3708874	17	MPDU1	1	1	0.0215606	-25.8959	-23.8072
rs72829446	17:7552123	Androgen levels	17:7443415:TAA_T	0.8281	3708874	17	MPDU1	1	1	0.0215606	-25.8959	-23.8072
rs2075230	17:7487108	Hormone measurements	17:7487108	1	3708858	17	CD68	1	1	0.00373025	-5.00991	-3.54411
rs4129767	17:76403984	HDL cholesterol	17:76406692	0.8109	3736390	17	PGS1|DNAH17	1	1	0.0282998	-33.8079	-31.5987
rs4625783	17:80086395	Blood metabolite levels	17:80070912	0.9547	3774635	17	FASN	1	1	0.00403747	-5.37619	-3.88586
rs1046875	17:80685426	Glycated hemoglobin levels	17:80696692	0.9766	3739147	17	FN3K	1	1	0.162184	-202.644	-199.296
rs1046896	17:80685533	Glycated hemoglobin levels	17:80696692	0.9766	3739147	17	FN3K	1	1	0.162184	-202.644	-199.296
rs17674580	18:43309911	Bladder cancer	18:43309911	1	3786868	18	SLC14A1	1	1	0.0103169	-12.7561	-10.9509
rs12968116	18:55322502	Liver enzyme levels (gamma-glutamyl transferase)	18:55313997	0.9986	3809826	18	ATP8B1|LOC100505549|LOC100129408	1	1	0.0133221	-16.2658	-14.3674
rs727088	18:67530439	Inflammatory bowel disease	18:67518031	0.98	3812385	18	CD226	1	1	0.0203239	-24.448	-22.385
rs763361	18:67531642	Type 1 diabetes | Type 1 diabetes autoantibodies	18:67518031	0.9774	3812385	18	CD226	1	1	0.0203239	-24.448	-22.385
rs12969657	18:67536496	Mean platelet volume	18:67518031	0.9603	3812385	18	CD226	1	1	0.0203239	-24.448	-22.385
rs727088	18:67530439	Inflammatory bowel disease	18:67529964:TACTC	0.9981	3792776	18	DOK6	1	1	0.0949343	-114.793	-111.892
rs763361	18:67531642	Type 1 diabetes | Type 1 diabetes autoantibodies	18:67529964:TACTC	0.9974	3792776	18	DOK6	1	1	0.0949343	-114.793	-111.892
rs12969657	18:67536496	Mean platelet volume	18:67529964:TACTC	0.9764	3792776	18	DOK6	1	1	0.0949343	-114.793	-111.892
rs1551570	19:10218030	Narcolepsy	19:10227010	0.9807	3850040	19	EIF3G|P2RY11	1	1	0.0340454	-40.5866	-38.2882
rs281437	19:10397238	Soluble ICAM-1	19:10397131	0.9995	3820458	19	ICAM4	1	1	0.00768956	-9.68218	-7.97967
rs280519	19:10472933	Psoriasis	19:10464687	0.9775	3820443	19	ICAM1	1	1	0.00657905	-8.37895	-6.7289
rs280519	19:10472933	Psoriasis	19:10464687	0.9775	3850278	19	TYK2	1	1	0.0201142	-24.2026	-22.144
rs8102380	19:10801185	Height	19:10756068:C_CTG	0.9873	3850501	19	LOC147727	1	1	0.00907441	-11.3036	-9.54374
rs2024092	19:1124031	Crohn's disease	19:1123378	0.9958	3815399	19	CNN2	1	1	0.0171829	-20.7747	-18.7794
rs740495	19:1124835	Crohn's disease	19:1123378	0.8094	3815399	19	CNN2	1	1	0.0171829	-20.7747	-18.7794
rs741702	19:13024250	Red blood cell traits	19:13002563	0.8617	3822049	19	CALR	1	1	0.00903705	-11.2599	-9.50146
rs11085824	19:13001547	Mean corpuscular hemoglobin	19:13002563	0.8452	3822049	19	CALR	1	1	0.00903705	-11.2599	-9.50146
rs741702	19:13024250	Red blood cell traits	19:13056557	0.8427	3851868	19	FARSA	1	1	0.00952535	-11.831	-10.0541
rs11085824	19:13001547	Mean corpuscular hemoglobin	19:13056557	0.8267	3851868	19	FARSA	1	1	0.00952535	-11.831	-10.0541
rs12608504	19:18389135	Waist-to-hip ratio adjusted for body mass index	19:18388158	0.978	3854836	19	KIAA1683	1	1	0.134519	-165.688	-162.518
rs1064395	19:19361735	Bipolar disorder	19:19350103	0.903	3855660	19	SUGP1	1	1	0.0149502	-18.1668	-16.2253
rs1064395	19:19361735	Bipolar disorder	19:19359058	0.9995	3825586	19	RFXANK|NR2C2AP|MEF2BNB-MEF2B|MEF2BNB|MEF2B	1	1	0.00486438	-6.35757	-4.80822
rs2905424	19:19473445	Schizophrenia	19:19450993	0.9211	2902348	6	MICB	0	0	0.00572358	-7.37224	-1.7645
rs2905426	19:19478022	Schizophrenia	19:19605763	0.9673	3825713	19	GATAD2A	1	1	0.205958	-263.674	-260.075
rs2905424	19:19473445	Schizophrenia	19:19605763	0.96	3825713	19	GATAD2A	1	1	0.205958	-263.674	-260.075
rs8101881	19:33364628	Blood metabolite levels | Urinary metabolites | Urinary metabolites (H-NMR features)	19:33360369	0.9924	3829174	19	GPATCH1	1	1	0.0136756	-16.6785	-14.7705
rs12460876	19:33356891	Chronic kidney disease	19:33360369	0.9619	3829174	19	GPATCH1	1	1	0.0136756	-16.6785	-14.7705
rs3733829	19:41310571	Smoking behavior	19:41305793:CTCTG	0.8183	3833827	19	EGLN2|RAB4B-EGLN2|LOC100652943	1	1	0.0453166	-53.9853	-51.5388
rs4803468	19:41922352	Height	19:41906270	0.9667	3863087	19	ATP5SL	1	1	0.0289182	-34.536	-32.3166
rs17318596	19:41937095	Height	19:41906270	0.947	3863087	19	ATP5SL	1	1	0.0289182	-34.536	-32.3166
rs3760982	19:44286513	Breast cancer	19:44290442:TATTC	0.9976	3864597	19	SMG9	1	1	0.00684053	-8.68613	-7.02289
rs4802307	19:46849806	Crohn's disease	19:46847901	0.9993	3836760	19	PPP5C	1	1	0.145432	-180.124	-176.879
rs1126510	19:47123783	Ulcerative colitis	19:47123402	0.9886	3866094	19	PTGIR	1	1	0.00776923	-9.77556	-8.06957
rs1126510	19:47123783	Ulcerative colitis	19:47143368	0.8823	3866106	19	GNG8	1	1	0.0155142	-18.8254	-16.8698
rs425105	19:47208481	Type 1 diabetes	19:47205707	0.9995	3866135	19	PRKD2	1	1	0.0859048	-103.491	-100.663
rs11083846	19:47207654	Chronic lymphocytic leukemia	19:47242992	0.9523	3866135	19	PRKD2	1	1	0.0624603	-74.6456	-72.0113
rs602662	19:49206985	Folate pathway vitamin levels	19:49206985	1	3837934	19	FUT2|SEC1P	1	1	0.00967665	-12.0079	-10.2255
rs601338	19:49206674	Blood metabolite levels | Blood metabolite ratios	19:49206985	0.9996	3837934	19	FUT2|SEC1P	1	1	0.00967665	-12.0079	-10.2255
rs516246	19:49206172	Crohn's disease | Liver enzyme levels (gamma-glutamyl transferase)	19:49206985	0.9995	3837934	19	FUT2|SEC1P	1	1	0.00967665	-12.0079	-10.2255
rs492602	19:49206417	Cholesterol, total | Vitamin B12 levels	19:49206985	0.9995	3837934	19	FUT2|SEC1P	1	1	0.00967665	-12.0079	-10.2255
rs632111	19:49208978	Serum lipase activity	19:49206985	0.9994	3837934	19	FUT2|SEC1P	1	1	0.00967665	-12.0079	-10.2255
rs504963	19:49208865	Crohn's disease	19:49206985	0.9992	3837934	19	FUT2|SEC1P	1	1	0.00967665	-12.0079	-10.2255
rs503279	19:49209010	Blood metabolite ratios | Metabolic traits	19:49206985	0.9992	3837934	19	FUT2|SEC1P	1	1	0.00967665	-12.0079	-10.2255
rs281379	19:49214274	Crohn's disease | Pubertal anthropometrics	19:49206985	0.9922	3837934	19	FUT2|SEC1P	1	1	0.00967665	-12.0079	-10.2255
rs2287921	19:49228272	Retinal vascular caliber | Urinary metabolites (H-NMR features)	19:49206985	0.9808	3837934	19	FUT2|SEC1P	1	1	0.00967665	-12.0079	-10.2255
rs380743	19:49241014	Inflammatory skin disease	19:49206985	0.9555	3837934	19	FUT2|SEC1P	1	1	0.00967665	-12.0079	-10.2255
rs838145	19:49248730	Dietary macronutrient intake	19:49206985	0.9456	3837934	19	FUT2|SEC1P	1	1	0.00967665	-12.0079	-10.2255
rs281377	19:49206603	Liver enzyme levels (alkaline phosphatase)	19:49206985	0.8488	3837934	19	FUT2|SEC1P	1	1	0.00967665	-12.0079	-10.2255
rs281408	19:49233406	Urinary metabolites (H-NMR features)	19:49206985	0.8299	3837934	19	FUT2|SEC1P	1	1	0.00967665	-12.0079	-10.2255
rs3764618	19:49497155	Follicule stimulating hormone	19:49512700	0.978	3838118	19	RUVBL2	1	1	0.0107755	-13.2919	-11.4715
rs3764618	19:49497155	Follicule stimulating hormone	19:49513716	0.9434	3867538	19	GYS1	1	1	0.00576327	-7.41901	-5.81387
rs2303759	19:49869051	Multiple sclerosis	19:49837246	0.9534	3838385	19	CD37|TEAD2	1	1	0.0630117	-75.3159	-72.6764
rs2303759	19:49869051	Multiple sclerosis	19:49889783:CA_C	0.9577	3867796	19	TEAD2	1	1	0.010906	-13.4444	-11.6195
rs3116139	19:51879034	Glaucoma	19:51883149	0.9692	3869010	19	LIM2	1	1	0.0069176	-8.77662	-7.10952
rs3116139	19:51879034	Glaucoma	19:51885010	0.9645	3868998	19	NKG7	1	1	0.0374262	-44.591	-42.2467
rs10404486	19:53284135	Phospholipid levels (plasma)	19:53284186	0.989	3869761	19	ZNF600	1	1	0.0331017	-39.471	-37.1869
rs7595	19:54697079	Obesity-related traits	19:54693527	0.9899	3841310	19	TSEN34	1	1	0.00826491	-10.3562	-8.62895
rs386000	19:54792761	HDL cholesterol	19:54799692:G_GA	0.9959	3870733	19	LILRB2	1	1	0.0998064	-120.938	-118.001
rs103294	19:54797848	Prostate cancer	19:54799692:G_GA	0.9909	3870733	19	LILRB2	1	1	0.0998064	-120.938	-118.001
rs103294	19:54797848	Prostate cancer	19:54800500	0.9996	3870611	19	LILRA6	1	1	0.153174	-190.477	-187.181
rs386000	19:54792761	HDL cholesterol	19:54800500	0.988	3870611	19	LILRA6	1	1	0.153174	-190.477	-187.181
rs12999542	2:102965392	Serum protein levels (sST2)	2:102982223	0.9724	2497119	2	IL18R1	1	1	0.0362161	-43.1563	-40.8276
rs9287719	2:10710730	Prostate cancer	2:10748648:A_ATT	0.9691	2540210	2	NOL10	1	1	0.00838207	-10.4934	-8.76122
rs17174870	2:112665201	Multiple sclerosis	2:112776979	0.8272	2500615	2	TMEM87B	1	1	0.0488215	-58.1808	-55.6939
rs17174870	2:112665201	Multiple sclerosis	2:112780969	0.8906	2500550	2	MERTK	1	1	0.0998934	-121.048	-118.111
rs752590	2:113972945	Mucinous ovarian carcinoma	2:113972945	1	2501317	2	LOC654433|PAX8	1	1	0.00398086	-5.30877	-3.82279
rs11123170	2:113978940	Renal function-related traits (BUN)	2:113981022	0.9997	2501317	2	LOC654433|PAX8	1	1	0.188581	-239.055	-235.561
rs11123170	2:113978940	Renal function-related traits (BUN)	2:113993385	0.9877	2571608	2	PAX8|LOC654433	1	1	0.0913294	-110.268	-107.397
rs10490626	2:118835841	Cholesterol, total | LDL cholesterol	2:118685065	0.8059	2572601	2	CCDC93	1	1	0.00475344	-6.22623	-4.68437
rs7570971	2:135837906	Blood metabolite levels | Cholesterol, total	2:136429366	0.8585	3705967	17	SERPINF1	0	0	0.00832981	-10.4322	-4.58742
rs7570971	2:135837906	Blood metabolite levels | Cholesterol, total	2:136616754	0.806	3870798	19	LILRA4	0	0	0.00862781	-10.7811	-4.91073
rs2307394	2:148716428	Urate levels	2:148732410	0.977	2580304	2	ORC4	1	1	0.00984589	-12.2057	-10.4171
rs2307394	2:148716428	Urate levels	2:148759656	0.9735	2509557	2	ACVR2A	1	1	0.0202423	-24.3525	-22.2912
rs7309	2:162092640	Educational attainment	2:162007430	0.9748	2512601	2	TANK	1	1	0.269469	-358.463	-354.544
rs2111485	2:163110536	Inflammatory bowel disease | Inflammatory skin disease | Vitiligo	2:163110536	1	2343473	1	IFI44L	0	0	0.00667928	-8.49672	-2.78474
rs2111485	2:163110536	Inflammatory bowel disease | Inflammatory skin disease | Vitiligo	2:163110536	1	3922100	21	MX1	0	0	0.00579077	-7.45142	-1.83595
rs1990760	2:163124051	Immunoglobulin A | Psoriasis | Type 1 diabetes | Type 1 diabetes autoantibodies	2:163110536	0.9908	2343473	1	IFI44L	0	0	0.00667928	-8.49672	-2.78474
rs1990760	2:163124051	Immunoglobulin A | Psoriasis | Type 1 diabetes | Type 1 diabetes autoantibodies	2:163110536	0.9908	3922100	21	MX1	0	0	0.00579077	-7.45142	-1.83595
rs6720763	2:167992286	Atopic dermatitis	2:167992286	1	2513758	2	XIRP2	1	1	0.00897777	-11.1905	-9.43444
rs1375493	2:182323766	Monocyte count	2:182308352	0.962	3388751	11	MMP8	0	0	0.00582377	-7.4903	-1.87095
rs1375493	2:182323766	Monocyte count	2:182323766	1	2518272	2	ITGA4|CERKL	1	1	0.203835	-260.638	-257.056
rs1375493	2:182323766	Monocyte count	2:182323766	1	2956563	6	CRISP3	0	0	0.00811253	-10.1778	-4.35059
rs2124440	2:182328214	Monocyte count	2:182323766	0.9687	2518272	2	ITGA4|CERKL	1	1	0.203835	-260.638	-257.056
rs2124440	2:182328214	Monocyte count	2:182323766	0.9687	2956563	6	CRISP3	0	0	0.00811253	-10.1778	-4.35059
rs1449263	2:182319301	Monocyte count | White blood cell count	2:182323766	0.967	2518272	2	ITGA4|CERKL	1	1	0.203835	-260.638	-257.056
rs1449263	2:182319301	Monocyte count | White blood cell count	2:182323766	0.967	2956563	6	CRISP3	0	0	0.00811253	-10.1778	-4.35059
rs2124440	2:182328214	Monocyte count	2:182328214	1	2590452	2	CERKL|ITGA4	1	1	0.0246053	-29.4657	-27.3176
rs1375493	2:182323766	Monocyte count	2:182328214	0.9687	2590452	2	CERKL|ITGA4	1	1	0.0246053	-29.4657	-27.3176
rs1449263	2:182319301	Monocyte count | White blood cell count	2:182328214	0.9616	2590452	2	CERKL|ITGA4	1	1	0.0246053	-29.4657	-27.3176
rs4140885	2:188333064	Heart rate	2:188293636:AT_A	0.9765	2591367	2	CALCRL	1	1	0.0304905	-36.3887	-34.1449
rs6434928	2:198304577	Schizophrenia	2:198265350	0.9815	2593670	2	SF3B1	1	1	0.0704413	-84.3861	-81.6804
rs6738825	2:198896895	Crohn's disease	2:198569051	0.809	2521556	2	MARS2	1	1	0.0770883	-92.5604	-89.7976
rs1016883	2:198881668	Ulcerative colitis	2:198657044	0.894	2593796	2	RFTN2|LOC100506334	1	1	0.0429884	-51.2061	-48.7892
rs10497813	2:198914072	Self-reported allergy	2:198906481	0.9935	2521574	2	PLCL1	1	1	0.132662	-163.25	-160.094
rs6738825	2:198896895	Crohn's disease	2:198906481	0.9567	2521574	2	PLCL1	1	1	0.132662	-163.25	-160.094
rs2949006	2:200715388	Schizophrenia	2:200834282	0.9254	2594313	2	TYW5|C2orf47	1	1	0.00842656	-10.5455	-8.81152
rs295140	2:201160699	QT interval	2:201163239:AAGC_	0.9154	2522094	2	SPATS2L	1	1	0.0133773	-16.3302	-14.4303
rs13016963	2:202162811	Esophageal squamous cell carcinoma | Melanoma	2:202164837	0.9792	2522728	2	CASP8	1	1	0.0275932	-32.9765	-30.7785
rs13014235	2:202215492	Basal cell carcinoma	2:202232324:T_TG	0.9883	2594773	2	ALS2CR12	1	1	0.00352096	-4.75975	-3.31178
rs6725887	2:203745885	Coronary artery disease | Coronary heart disease | Myocardial infarction (early onset)	2:203736251	0.993	2523419	2	ALS2CR8	1	1	0.0335578	-40.01	-37.719
rs7582720	2:203753072	Coronary artery disease or ischemic stroke | Coronary artery disease or large artery stroke	2:203736251	0.993	2523419	2	ALS2CR8	1	1	0.0335578	-40.01	-37.719
rs11675251	2:204249399	Butyrylcholinesterase levels	2:204099222	0.8144	2595388	2	ICA1L	1	1	0.0237364	-28.4462	-26.3153
rs2286963	2:211060050	Acylcarnitine levels | Metabolite levels	2:211007521	0.9304	2597273	2	KANSL1L|RPE|LOC729020	1	1	0.0170477	-20.6168	-18.6246
rs3764913	2:211074909	Metabolite levels	2:211007521	0.913	2597273	2	KANSL1L|RPE|LOC729020	1	1	0.0170477	-20.6168	-18.6246
rs3738934	2:210874246	Blood metabolite levels	2:211007521	0.8466	2597273	2	KANSL1L|RPE|LOC729020	1	1	0.0170477	-20.6168	-18.6246
rs2286963	2:211060050	Acylcarnitine levels | Metabolite levels	2:211104601	0.8862	2525852	2	RPE|KANSL1L|LOC729020	1	1	0.0223765	-26.8518	-24.747
rs3764913	2:211074909	Metabolite levels	2:211104601	0.8845	2525852	2	RPE|KANSL1L|LOC729020	1	1	0.0223765	-26.8518	-24.747
rs1047891	2:211540507	HDL cholesterol | Plasma homocysteine levels (post-methionine load test)	2:211540507	1	2910477	6	FBXO9	0	0	0.00548796	-7.09439	-1.51587
rs12619285	2:213824045	Eosinophil counts	2:213817219	0.9961	2597867	2	IKZF2	1	1	0.00436766	-5.76876	-4.25395
rs6435862	2:215672546	Neuroblastoma (high-risk)	2:215674090	0.8992	2598099	2	BARD1	1	1	0.0848363	-102.161	-99.3411
rs11676348	2:219010146	Ulcerative colitis	2:218990303:TTG_T	0.8597	2599303	2	CXCR2P1|CXCR1|CXCR2	1	1	0.103896	-126.121	-123.152
rs10932765	2:219099484	White blood cell count	2:219102332	0.9984	2527606	2	ARPC2	1	1	0.0761424	-91.3937	-88.6384
rs2382817	2:219151218	Inflammatory bowel disease	2:219119118:AGAAG	0.9599	2527655	2	GPBAR1	1	1	0.00485904	-6.35125	-4.80226
rs2382817	2:219151218	Inflammatory bowel disease	2:219144566:AAG_A	0.9868	2599371	2	TMBIM1	1	1	0.127412	-156.383	-153.261
rs492400	2:219349752	Body mass index	2:219274142	0.9081	2527814	2	VIL1|USP37	1	1	0.0144676	-17.6032	-15.674
rs611203	2:219472325	Height	2:219274142	0.8844	2527814	2	VIL1|USP37	1	1	0.0144676	-17.6032	-15.674
rs492400	2:219349752	Body mass index	2:219341827	0.8374	2599433	2	USP37|RQCD1|VIL1	1	1	0.014231	-17.3269	-15.4039
rs611203	2:219472325	Height	2:219341827	0.8368	2599433	2	USP37|RQCD1|VIL1	1	1	0.014231	-17.3269	-15.4039
rs492400	2:219349752	Body mass index	2:219408054	0.8768	2527856	2	RQCD1	1	1	0.0871202	-105.006	-102.168
rs611203	2:219472325	Height	2:219408054	0.8456	2527856	2	RQCD1	1	1	0.0871202	-105.006	-102.168
rs611203	2:219472325	Height	2:219489773:TGCA_	0.9155	2599580	2	PRKAG3	1	1	0.0106307	-13.1228	-11.3072
rs492400	2:219349752	Body mass index	2:219489773:TGCA_	0.9151	2599580	2	PRKAG3	1	1	0.0106307	-13.1228	-11.3072
rs611203	2:219472325	Height	2:219517981:AAG_A	0.9886	3514849	13	NEK3	0	0	0.0134388	-16.402	-10.2673
rs492400	2:219349752	Body mass index	2:219517981:AAG_A	0.9648	3514849	13	NEK3	0	0	0.0134388	-16.402	-10.2673
rs1541777	2:219587291	Height	2:219607819	0.9958	2528093	2	CYP27A1	1	1	0.27934	-373.928	-369.957
rs1541777	2:219587291	Height	2:219631503	0.9978	2528020	2	TTLL4	1	1	0.0695608	-83.3076	-80.61
rs10201872	2:231106724	Multiple sclerosis	2:231091340	0.9826	2603051	2	SP110	1	1	0.0108409	-13.3684	-11.5457
rs13397985	2:231091223	Chronic lymphocytic leukemia	2:231091340	0.9199	2603051	2	SP110	1	1	0.0108409	-13.3684	-11.5457
rs6716753	2:231097129	Crohn's disease	2:231091340	0.908	2603051	2	SP110	1	1	0.0108409	-13.3684	-11.5457
rs7423615	2:231116874	Crohn's disease	2:231091340	0.904	2603051	2	SP110	1	1	0.0108409	-13.3684	-11.5457
rs6716753	2:231097129	Crohn's disease	2:231109329	0.9939	2531233	2	SP140|SP140L	1	1	0.0334347	-39.8644	-37.5753
rs13397985	2:231091223	Chronic lymphocytic leukemia	2:231109329	0.9795	2531233	2	SP140|SP140L	1	1	0.0334347	-39.8644	-37.5753
rs7423615	2:231116874	Crohn's disease	2:231109329	0.9743	2531233	2	SP140|SP140L	1	1	0.0334347	-39.8644	-37.5753
rs10201872	2:231106724	Multiple sclerosis	2:231109329	0.9162	2531233	2	SP140|SP140L	1	1	0.0334347	-39.8644	-37.5753
rs13030174	2:232271284	Heart rate	2:232279687	0.9261	2603460	2	NCL	1	1	0.00601035	-7.71003	-6.09105
rs13393800	2:233442091	Height	2:233417552	0.9605	2532422	2	TIGD1|LOC100507948|EIF4E2	1	1	0.0114504	-14.0803	-12.2382
rs778371	2:233743109	Schizophrenia	2:233744129:A_AG	0.889	2603960	2	KCNJ13	1	1	0.00444764	-5.86369	-4.34323
rs35349669	2:234068476	Alzheimer's disease (late onset)	2:234077240	0.9564	2532699	2	INPP5D	1	1	0.0301695	-36.0102	-33.7713
rs3828309	2:234180410	Crohn's disease	2:234208258	0.886	2532793	2	ATG16L1	1	1	0.0205709	-24.7371	-22.6688
rs3792109	2:234184417	Crohn's disease	2:234208258	0.8829	2532793	2	ATG16L1	1	1	0.0205709	-24.7371	-22.6688
rs2241880	2:234183368	Crohn's disease	2:234208258	0.8828	2532793	2	ATG16L1	1	1	0.0205709	-24.7371	-22.6688
rs12994997	2:234173503	Crohn's disease	2:234208258	0.8824	2532793	2	ATG16L1	1	1	0.0205709	-24.7371	-22.6688
rs10210302	2:234158839	Crohn's disease	2:234208258	0.8803	2532793	2	ATG16L1	1	1	0.0205709	-24.7371	-22.6688
rs12694997	2:242262986	Height	2:242192848	0.9106	2607110	2	HDLBP	1	1	0.0161509	-19.569	-17.598
rs6545800	2:25118885	Inflammatory bowel disease	2:25107597	0.9742	2473149	2	NCOA1	1	1	0.0106888	-13.1906	-11.3731
rs6545814	2:25131316	Body mass index	2:25107597	0.9675	2473149	2	NCOA1	1	1	0.0106888	-13.1906	-11.3731
rs11676272	2:25141538	Body mass index | Height adjusted BMI	2:25107597	0.8448	2473149	2	NCOA1	1	1	0.0106888	-13.1906	-11.3731
rs10182181	2:25150296	Body mass index | Obesity	2:25107597	0.8117	2473149	2	NCOA1	1	1	0.0106888	-13.1906	-11.3731
rs713586	2:25158008	Body mass index	2:25107597	0.8018	2473149	2	NCOA1	1	1	0.0106888	-13.1906	-11.3731
rs13428812	2:25492467	Crohn's disease	2:25488819	0.969	2544662	2	DNMT3A	1	1	0.00547397	-7.07789	-5.48953
rs1728918	2:27635463	Crohn's disease	2:27635463	1	2545750	2		1	1	0.00634477	-8.10353	-6.46605
rs2303369	2:27715416	Menopause (age at onset)	2:27669365:G_GT	0.9488	2545681	2	GTF3C2	1	1	0.00399724	-5.32828	-3.84105
rs647316	2:31464829	Mean platelet volume	2:31480967	0.961	2475911	2	EHD3	1	1	0.0127347	-15.5799	-13.6988
rs649729	2:31464385	Mean platelet volume	2:31480967	0.8567	2475911	2	EHD3	1	1	0.0127347	-15.5799	-13.6988
rs12478601	2:43721508	Polycystic ovary syndrome	2:43644556	0.9216	2548699	2	CYP1B1	0	0	0.00982186	-12.1776	-6.22437
rs12478601	2:43721508	Polycystic ovary syndrome	2:43644556	0.9216	3331487	11	CTNND1	0	0	0.0111829	-13.7678	-7.73468
rs12478601	2:43721508	Polycystic ovary syndrome	2:43791363	0.8811	2435981	1	S100A12	0	0	0.00607625	-7.78762	-2.14124
rs11682175	2:57987593	Schizophrenia	2:57961602	0.9433	2554448	2	FANCL|VRK2	1	1	0.0153052	-18.5814	-16.6309
rs243070	2:60620286	Red blood cell traits	2:60668890	0.8276	2554975	2	BCL11A	1	1	0.00518265	-6.73393	-5.16332
rs1427407	2:60718043	F-cell distribution | Fetal hemoglobin levels in sickle cell anemia	2:60718043	1	2318257	1	ESPN|ESPNP|TNFRSF25	0	0	0.0351954	-41.9474	-35.2325
rs1427407	2:60718043	F-cell distribution | Fetal hemoglobin levels in sickle cell anemia	2:60718043	1	2374926	1	SHISA4	0	0	0.00618854	-7.91976	-2.26116
rs1427407	2:60718043	F-cell distribution | Fetal hemoglobin levels in sickle cell anemia	2:60718043	1	3375192	11	VWCE	0	0	0.0103018	-12.7385	-6.75463
rs1427407	2:60718043	F-cell distribution | Fetal hemoglobin levels in sickle cell anemia	2:60718043	1	3543026	14	RGS6|C14orf57	0	0	0.0203188	-24.4421	-18.0656
rs766432	2:60719970	Beta thalassemia/hemoglobin E disease | Fetal hemoglobin levels | Hemoglobin A2 levels in sickle cell anemia	2:60718043	0.9772	2318257	1	ESPN|ESPNP|TNFRSF25	0	0	0.0351954	-41.9474	-35.2325
rs766432	2:60719970	Beta thalassemia/hemoglobin E disease | Fetal hemoglobin levels | Hemoglobin A2 levels in sickle cell anemia	2:60718043	0.9772	2374926	1	SHISA4	0	0	0.00618854	-7.91976	-2.26116
rs766432	2:60719970	Beta thalassemia/hemoglobin E disease | Fetal hemoglobin levels | Hemoglobin A2 levels in sickle cell anemia	2:60718043	0.9772	3375192	11	VWCE	0	0	0.0103018	-12.7385	-6.75463
rs766432	2:60719970	Beta thalassemia/hemoglobin E disease | Fetal hemoglobin levels | Hemoglobin A2 levels in sickle cell anemia	2:60718043	0.9772	3543026	14	RGS6|C14orf57	0	0	0.0203188	-24.4421	-18.0656
rs11886868	2:60720246	Fetal hemoglobin levels	2:60720246	1	3334749	11	PPP2R5B	0	0	0.00596486	-7.65648	-2.02194
rs11886868	2:60720246	Fetal hemoglobin levels	2:60720318:GT_G	0.9987	3076178	7	MKRN1	0	0	0.00830889	-10.4077	-4.56481
rs11886868	2:60720246	Fetal hemoglobin levels	2:60720318:GT_G	0.9987	3714729	17	MAP2K3	0	0	0.0059635	-7.65487	-2.02048
rs11886868	2:60720246	Fetal hemoglobin levels	2:60720318:GT_G	0.9987	2451043	1	LMOD1	0	0	0.00838515	-10.497	-4.64792
rs766432	2:60719970	Beta thalassemia/hemoglobin E disease | Fetal hemoglobin levels | Hemoglobin A2 levels in sickle cell anemia	2:60720951	0.9989	3816380	19	OAZ1	0	0	0.00854251	-10.6812	-4.81799
rs766432	2:60719970	Beta thalassemia/hemoglobin E disease | Fetal hemoglobin levels | Hemoglobin A2 levels in sickle cell anemia	2:60720951	0.9989	2492938	2	RPIA	0	0	0.00712403	-9.01894	-3.26797
rs1427407	2:60718043	F-cell distribution | Fetal hemoglobin levels in sickle cell anemia	2:60720951	0.9752	3816380	19	OAZ1	0	0	0.00854251	-10.6812	-4.81799
rs1427407	2:60718043	F-cell distribution | Fetal hemoglobin levels in sickle cell anemia	2:60720951	0.9752	2492938	2	RPIA	0	0	0.00712403	-9.01894	-3.26797
rs766432	2:60719970	Beta thalassemia/hemoglobin E disease | Fetal hemoglobin levels | Hemoglobin A2 levels in sickle cell anemia	2:60724086	0.9612	3318248	11	OR51A7	0	0	0.00668668	-8.50541	-2.79268
rs1427407	2:60718043	F-cell distribution | Fetal hemoglobin levels in sickle cell anemia	2:60724086	0.9372	3318248	11	OR51A7	0	0	0.00668668	-8.50541	-2.79268
rs842625	2:61080482	Psoriasis	2:61091950	0.9837	2484358	2	REL	1	1	0.0123153	-15.0903	-13.2214
rs702873	2:61081542	Psoriasis	2:61091950	0.9834	2484358	2	REL	1	1	0.0123153	-15.0903	-13.2214
rs35741374	2:61072567	Inflammatory skin disease	2:61091950	0.9759	2484358	2	REL	1	1	0.0123153	-15.0903	-13.2214
rs10865331	2:62551472	Ankylosing spondylitis | Crohn's disease	2:62558512	0.8547	2484841	2	B3GNT2	1	1	0.0546134	-65.1454	-62.5916
rs2120335	2:68495002	Height	2:68462592	0.9857	2557668	2	WDR92|PPP3R1|PNO1	1	1	0.0665362	-79.6101	-76.9396
rs2120335	2:68495002	Height	2:68495002	1	2557759	2	CNRIP1	1	1	0.0565361	-67.4663	-64.8909
rs7568069	2:71584485	Height	2:71651939	0.981	2488114	2	ZNF638	1	1	0.132497	-163.033	-159.877
rs9309473	2:73743982	Metabolite levels	2:73633430	0.9763	2488898	2	ALMS1P|ALMS1	1	1	0.0136056	-16.5967	-14.6906
rs11884776	2:73746923	Urinary metabolites (H-NMR features)	2:73633430	0.9762	2488898	2	ALMS1P|ALMS1	1	1	0.0136056	-16.5967	-14.6906
rs13391552	2:73818936	Metabolic traits	2:73633430	0.972	2488898	2	ALMS1P|ALMS1	1	1	0.0136056	-16.5967	-14.6906
rs6546857	2:73837955	Metabolite levels (X-11787)	2:73633430	0.9689	2488898	2	ALMS1P|ALMS1	1	1	0.0136056	-16.5967	-14.6906
rs10469966	2:73752368	Blood metabolite levels	2:73633430	0.9627	2488898	2	ALMS1P|ALMS1	1	1	0.0136056	-16.5967	-14.6906
rs6546847	2:73785358	Urinary metabolites (H-NMR features)	2:73633430	0.9328	2488898	2	ALMS1P|ALMS1	1	1	0.0136056	-16.5967	-14.6906
rs13538	2:73868328	Blood metabolite levels | Blood metabolite ratios | Chronic kidney disease | Metabolite levels (X-11787) | Serum metabolite levels	2:73633430	0.9149	2488898	2	ALMS1P|ALMS1	1	1	0.0136056	-16.5967	-14.6906
rs10206899	2:73900900	Blood metabolite levels | Creatinine levels | Glomerular filtration rate	2:73633430	0.911	2488898	2	ALMS1P|ALMS1	1	1	0.0136056	-16.5967	-14.6906
rs3771863	2:75419714	Brain connectivity	2:75420687	0.9972	2489385	2	TLX2	1	1	0.00391428	-5.22943	-3.7486
rs10187424	2:85794297	Prostate cancer	2:85759588:T_TTT	0.9148	2562343	2	GGCX	1	1	0.0424754	-50.5946	-48.1843
rs10187424	2:85794297	Prostate cancer	2:85787341	0.9232	2491661	2	VAMP8	1	1	0.232979	-303.044	-299.303
rs867529	2:88913273	Height	2:88950916	0.8269	2492938	2	RPIA	1	1	0.0374982	-44.6764	-42.3312
rs7571971	2:88895351	Progressive supranuclear palsy	2:88950916	0.8267	2492938	2	RPIA	1	1	0.0374982	-44.6764	-42.3312
rs6137287	20:21180259	Height	20:21142353	0.8918	3879372	20	PLK1S1	1	1	0.172597	-216.869	-213.465
rs214782	20:2281970	Basal cell carcinoma	20:2281284	0.9997	3873744	20	TGM3	1	1	0.0361096	-43.0301	-40.7028
rs1158167	20:23578189	Cystatin C	20:23569689	0.9912	3901296	20	CST3	1	1	0.00623718	-7.97699	-6.3454
rs911119	20:23612737	Chronic kidney disease	20:23569689	0.9523	3901296	20	CST3	1	1	0.00623718	-7.97699	-6.3454
rs35610040	20:23616469	Plasma cystastin c levels in acute coronary syndrome	20:23569689	0.9058	3901296	20	CST3	1	1	0.00623718	-7.97699	-6.3454
rs7267979	20:25298087	Liver enzyme levels (alkaline phosphatase)	20:25296796:C_CT	0.9805	3880827	20	GINS1	1	1	0.00979459	-12.1457	-10.359
rs7267979	20:25298087	Liver enzyme levels (alkaline phosphatase)	20:25333189	0.8686	3901851	20	ABHD12	1	1	0.0631798	-75.5205	-72.8794
rs6087771	20:30306724	Subcortical brain region volumes	20:30336992	0.9803	3881443	20	TPX2	1	1	0.0222726	-26.73	-24.6272
rs8118008	20:3168166	Parkinson's disease	20:3155375	0.8532	3895297	20	DDRGK1	1	1	0.0336878	-40.1637	-37.8708
rs6139030	20:3187733	Response to hepatitis C treatment	20:3192385	0.9967	3874249	20	ITPA	1	1	0.0255114	-30.5296	-28.3653
rs1127354	20:3193842	Chronic hepatitis C infection | Ribavirin-induced anemia	20:3192385	0.99	3874249	20	ITPA	1	1	0.0255114	-30.5296	-28.3653
rs11697186	20:3185123	Response to hepatitis C treatment	20:3192385	0.9899	3874249	20	ITPA	1	1	0.0255114	-30.5296	-28.3653
rs7274811	20:32333181	Height	20:32363537	0.9379	3882681	20	CHMP4B	1	1	0.00830584	-10.4041	-8.67516
rs1074683	20:32304653	Height	20:32363537	0.913	3882681	20	CHMP4B	1	1	0.00830584	-10.4041	-8.67516
rs8114671	20:33789142	Height	20:33716367:C_CT	0.915	3903708	20	TRPC4AP|LMF2	1	1	0.0151348	-18.3823	-16.4361
rs6120849	20:33730387	Protein C levels	20:33727276:AC_A	0.9854	3903778	20	EDEM2	1	1	0.0207474	-24.9437	-22.8718
rs6030712	20:35637398	Height	20:35607374:AT_A	0.9948	3904691	20	SAMHD1|C20orf118	1	1	0.0604831	-72.2447	-69.6291
rs2902940	20:39091487	Cholesterol, total | LDL cholesterol	20:39091892	0.8193	3905875	20	MAFB	1	1	0.00984748	-12.2076	-10.4189
rs1569723	20:44742064	Inflammatory bowel disease | Kawasaki disease	20:44735263	0.9718	2584904	2	SLC38A11|RN5S111	0	0	0.00688749	-8.74127	-3.00915
rs1883832	20:44746982	Chronic hepatitis B infection	20:44735263	0.9652	2584904	2	SLC38A11|RN5S111	0	0	0.00688749	-8.74127	-3.00915
rs4810485	20:44747947	Rheumatoid arthritis	20:44735263	0.963	2584904	2	SLC38A11|RN5S111	0	0	0.00688749	-8.74127	-3.00915
rs4239702	20:44749251	Rheumatoid arthritis	20:44735263	0.9149	2584904	2	SLC38A11|RN5S111	0	0	0.00688749	-8.74127	-3.00915
rs1799990	20:4680251	Creutzfeldt-Jakob disease	20:4674727:AAG_A	0.9379	3874751	20	PRNP	1	1	0.0056581	-7.29505	-5.69592
rs237743	20:47903019	Height	20:47844341	0.9907	3888217	20	DDX27	1	1	0.011098	-13.6687	-11.8377
rs1567865	20:47881967	Infant length	20:47844341	0.9855	3888217	20	DDX27	1	1	0.011098	-13.6687	-11.8377
rs237743	20:47903019	Height	20:47849216	0.9751	3908831	20	ZNFX1|KCNB1|ZNFX1-AS1	1	1	0.0883262	-106.511	-103.664
rs1567865	20:47881967	Infant length	20:47849216	0.9707	3908831	20	ZNFX1|KCNB1|ZNFX1-AS1	1	1	0.0883262	-106.511	-103.664
rs495337	20:48522330	Psoriasis	20:48499085	0.8749	3888383	20	SLC9A8	1	1	0.00564278	-7.27698	-5.67876
rs495337	20:48522330	Psoriasis	20:48519702	0.9894	3888474	20	RNF114	1	1	0.0886608	-106.929	-104.08
rs228836	20:50065648	Sitting height ratio	20:50089916	0.841	3909553	20	NFATC2	1	1	0.0428424	-51.032	-48.6169
rs2427308	20:60969451	Colorectal cancer	20:60948840	0.9173	3892660	20	RPS21|FLJ39653	1	1	0.00667187	-8.48801	-6.83321
rs2423294	20:7819768	Ossification of the posterior longitudinal ligament of the spine	20:7830533	0.8741	3896976	20	TMX4	1	1	0.0191379	-23.0604	-21.0224
rs372883	21:30717737	Pancreatic cancer	21:30623109	0.9387	3917305	21	BACH1|GRIK1-AS2	1	1	0.0151749	-18.4291	-16.4819
rs1003719	21:38491095	Eye color traits	21:38452379	0.9609	3931250	21	PIGP|TTC3P1|TTC3	1	1	0.0342404	-40.8172	-38.5157
rs2836950	21:40604429	Menarche (age at onset)	21:40616651	0.8453	3932261	21	BRWD1-IT2	1	1	0.00537568	-6.96189	-5.3794
rs45430	21:42746081	Melanoma	21:42729837	0.8865	3922037	21	MX2|LOC100131190	1	1	0.0325671	-38.8393	-36.5633
rs1893592	21:43855067	Rheumatoid arthritis	21:43855067	1	3922602	21	UBASH3A	1	1	0.179096	-225.838	-222.402
rs2839186	21:47690068	Testicular germ cell tumor	21:47708037	0.9312	3924518	21	MCM3AP-AS1|MCM3AP	1	1	0.010262	-12.6921	-10.8887
rs807669	22:19154522	Metabolite levels	22:19154522	1	3952566	22	CLTCL1	1	1	0.0292174	-34.8883	-32.6641
rs712964	22:19156117	Metabolite levels	22:19154522	0.8509	3952566	22	CLTCL1	1	1	0.0292174	-34.8883	-32.6641
rs807669	22:19154522	Metabolite levels	22:19180652:T_TCA	0.9381	3952543	22	SLC25A1	1	1	0.0510603	-60.8683	-58.356
rs712964	22:19156117	Metabolite levels	22:19180652:T_TCA	0.8104	3952543	22	SLC25A1	1	1	0.0510603	-60.8683	-58.356
rs4680	22:19951271	Blood metabolite levels	22:19951271	1	3937092	22	COMT	1	1	0.0104519	-12.9139	-11.1042
rs181359	22:21928641	Crohn's disease	22:21917450	0.9985	3938175	22	UBE2L3	1	1	0.0195782	-23.5754	-21.5278
rs181362	22:21932068	HDL cholesterol	22:21917450	0.9918	3938175	22	UBE2L3	1	1	0.0195782	-23.5754	-21.5278
rs5754217	22:21939675	Red blood cell traits	22:21917450	0.9901	3938175	22	UBE2L3	1	1	0.0195782	-23.5754	-21.5278
rs4821112	22:21964761	Mean corpuscular volume	22:21917450	0.9898	3938175	22	UBE2L3	1	1	0.0195782	-23.5754	-21.5278
rs2266959	22:21922904	Inflammatory bowel disease	22:21917450	0.9801	3938175	22	UBE2L3	1	1	0.0195782	-23.5754	-21.5278
rs4821116	22:21973319	Hepatitis B	22:21917450	0.9719	3938175	22	UBE2L3	1	1	0.0195782	-23.5754	-21.5278
rs11089637	22:21979096	Rheumatoid arthritis	22:21917450	0.9716	3938175	22	UBE2L3	1	1	0.0195782	-23.5754	-21.5278
rs2298428	22:21982892	Celiac disease or Rheumatoid arthritis	22:21917450	0.9242	3938175	22	UBE2L3	1	1	0.0195782	-23.5754	-21.5278
rs2266959	22:21922904	Inflammatory bowel disease	22:21933428	0.9862	2594812	2	TRAK2|SCYL2	0	0	0.0077032	-9.69816	-3.90226
rs4821116	22:21973319	Hepatitis B	22:21933428	0.9829	2594812	2	TRAK2|SCYL2	0	0	0.0077032	-9.69816	-3.90226
rs181359	22:21928641	Crohn's disease	22:21933428	0.9655	2594812	2	TRAK2|SCYL2	0	0	0.0077032	-9.69816	-3.90226
rs4821112	22:21964761	Mean corpuscular volume	22:21933428	0.9597	2594812	2	TRAK2|SCYL2	0	0	0.0077032	-9.69816	-3.90226
rs181362	22:21932068	HDL cholesterol	22:21933428	0.9577	2594812	2	TRAK2|SCYL2	0	0	0.0077032	-9.69816	-3.90226
rs5754217	22:21939675	Red blood cell traits	22:21933428	0.9566	2594812	2	TRAK2|SCYL2	0	0	0.0077032	-9.69816	-3.90226
rs11089637	22:21979096	Rheumatoid arthritis	22:21933428	0.9367	2594812	2	TRAK2|SCYL2	0	0	0.0077032	-9.69816	-3.90226
rs2298428	22:21982892	Celiac disease or Rheumatoid arthritis	22:21933428	0.9311	2594812	2	TRAK2|SCYL2	0	0	0.0077032	-9.69816	-3.90226
rs2283792	22:22131125	Multiple sclerosis	22:22138587	0.8413	3954331	22	TOP3B	1	1	0.00949825	-11.7993	-10.0234
rs2239815	22:29192670	Esophageal cancer (squamous cell)	22:29165120	0.9879	3941643	22	CCDC117	1	1	0.0364476	-43.4306	-41.099
rs5763662	22:30378703	LDL cholesterol	22:30363539:TG_T	0.9286	3957003	22	ASCC2	1	1	0.0170671	-20.6395	-18.6468
rs5749446	22:32880585	Red blood cell traits	22:32877009	0.9994	3958475	22	SYN3|TIMP3|LOC100652760	1	1	0.00660053	-8.4042	-6.75303
rs5749446	22:32880585	Red blood cell traits	22:32900216	0.9703	3943414	22	FBXO7	1	1	0.0399981	-47.6455	-45.2678
rs138777	22:35711098	Cholesterol, total	22:35698351	0.9391	3944084	22	TOM1	1	1	0.11845	-144.756	-141.697
rs4821469	22:36616445	End-stage renal disease (non-diabetic)	22:36633654:C_CA	0.8723	3959411	22	APOL2	1	1	0.0276927	-33.0935	-30.8939
rs855791	22:37462936	Glycated hemoglobin levels | Hematology traits | Hemoglobin | Hepcidin levels | Iron status biomarkers | Iron status biomarkers (ferritin levels) | Iron status biomarkers (iron levels) | Iron status biomarkers (transferrin levels) | Iron status biomarkers (transferrin saturation) | Mean corpuscular hemoglobin | Mean corpuscular hemoglobin concentration | Mean corpuscular volume | Red blood cell t…	22:37462936	1	4009849	X	ALAS2	0	0	0.00545267	-7.05276	-1.47893
rs4820268	22:37469591	Hematology traits | Iron levels | Iron status biomarkers | Red blood cell traits	22:37462936	0.9131	4009849	X	ALAS2	0	0	0.00545267	-7.05276	-1.47893
rs5756813	22:38175477	Optic cup area | Vertical cup-disc ratio	22:38110450	0.8729	3944922	22	TRIOBP|NOL12	1	1	0.0148845	-18.09	-16.1503
rs2284063	22:38544298	Cutaneous nevi | Melanoma	22:38547172	0.9971	3960478	22	CSNK1E|LOC400927	1	1	0.00336646	-4.5747	-3.14059
rs5756931	22:38546033	Triglycerides	22:38547172	0.8881	3960478	22	CSNK1E|LOC400927	1	1	0.00336646	-4.5747	-3.14059
rs4822024	22:41757647	Vitiligo	22:41775926:AAAAG	0.8679	3988638	X	LONRF3	0	0	0.0121832	-14.9361	-8.85576
rs4822024	22:41757647	Vitiligo	22:41777241	0.9518	3946817	22	TEF|LOC100129648	1	1	0.0166636	-20.168	-18.1846
rs4822024	22:41757647	Vitiligo	22:41850500	0.8172	3961932	22	TOB2	1	1	0.0108837	-13.4184	-11.5943
rs2896019	22:44333694	Hematological and biochemical traits | Non-alcoholic fatty liver disease	22:44349236	0.9068	3947986	22	SAMM50	1	1	0.108869	-132.455	-129.454
rs2281135	22:44332570	Liver enzyme levels	22:44349236	0.9052	3947986	22	SAMM50	1	1	0.108869	-132.455	-129.454
rs12483959	22:44325996	Metabolite levels	22:44349236	0.8357	3947986	22	SAMM50	1	1	0.108869	-132.455	-129.454
rs4253772	22:46627603	Cholesterol, total | LDL cholesterol	22:46622566	0.962	3708306	17	ACADVL|DLG4	0	0	0.00693971	-8.80259	-3.06621
rs470119	22:50966914	Mean corpuscular hemoglobin	22:50960101	0.9562	3950872	22	NCAPH2|SCO2	1	1	0.00741959	-9.36566	-7.67494
rs140522	22:50971266	Multiple sclerosis | Red blood cell traits	22:50960101	0.8964	3950872	22	NCAPH2|SCO2	1	1	0.00741959	-9.36566	-7.67494
rs131794	22:50971752	Blood metabolite levels | Mean corpuscular volume	22:50961169	0.9619	3965984	22	NCAPH2|SCO2	1	1	0.0437284	-52.0887	-49.6627
rs6151429	22:51063477	Blood metabolite levels	22:51063477	1	3966143	22	ARSA	1	1	0.00664184	-8.45273	-6.79942
rs1026364	3:113370010	Bone mineral density	3:113448381:TTTTC	0.8757	2636483	3	SIDT1|KIAA2018	1	1	0.00563718	-7.27039	-5.6725
rs1026364	3:113370010	Bone mineral density	3:113475322:TG_T	0.8685	2689208	3	NAA50	1	1	0.00756452	-9.5356	-7.8385
rs16829840	3:119147958	Plasma omega-6 polyunsaturated fatty acid levels (arachidonic acid)	3:119236179	0.9215	2638017	3	TIMMDC1	1	1	0.0377941	-45.0275	-42.6783
rs2293370	3:119219934	Multiple sclerosis | Primary biliary cirrhosis	3:119237726:AAAAC	0.9953	2638017	3	TIMMDC1	1	1	0.00584946	-7.52057	-5.91048
rs6804441	3:119260944	Systemic lupus erythematosus	3:119237726:AAAAC	0.8243	2638017	3	TIMMDC1	1	1	0.00584946	-7.52057	-5.91048
rs13068893	3:122026089	Calcium levels	3:122053266	0.8735	2638869	3	CSTA	1	1	0.0679618	-81.3514	-78.668
rs17265703	3:122048644	Phosphorus levels	3:122060404	0.9456	2638869	3	CSTA	1	1	0.00300609	-4.14164	-2.7422
rs3792366	3:122839876	Platelet count	3:122833003	0.9835	2639225	3	PDIA5	1	1	0.0115094	-14.1492	-12.3053
rs2712381	3:128338600	Monocyte count	3:128325979:CA_C	0.8556	2641232	3		1	1	0.00360903	-4.8651	-3.40958
rs2712381	3:128338600	Monocyte count	3:128383446	0.8869	2694397	3	RPN1	1	1	0.0540846	-64.5079	-61.9599
rs7636293	3:129045906	Height	3:129050621	0.9942	2694675	3	H1FX|H1FX-AS1	1	1	0.00322882	-4.40955	-2.98823
rs10804591	3:129334233	Waist-to-hip ratio adjusted for body mass index	3:129311568	0.8267	2694817	3	PLXND1	1	1	0.010094	-12.4957	-10.6981
rs7432375	3:136288405	Schizophrenia	3:136056861	0.9349	2644014	3	PCCB|STAG1	1	1	0.0207902	-24.9938	-22.9209
rs9818870	3:138122122	Coronary heart disease	3:138124114	0.9694	2644565	3	MRAS	1	1	0.00901361	-11.2325	-9.47497
rs2306374	3:138119952	Coronary heart disease	3:138124114	0.968	2644565	3	MRAS	1	1	0.00901361	-11.2325	-9.47497
rs6440003	3:141094209	Height	3:141094209	1	3017068	7	NFE4	0	0	0.0053064	-6.8801	-1.32658
rs724016	3:141105570	Height	3:141125705	0.9917	3065407	7	FBXL13	0	0	0.00752283	-9.48672	-3.70486
rs6763931	3:141102833	Height | Prostate cancer	3:141125705	0.9914	3065407	7	FBXL13	0	0	0.00752283	-9.48672	-3.70486
rs6440003	3:141094209	Height	3:141125705	0.9836	3065407	7	FBXL13	0	0	0.00752283	-9.48672	-3.70486
rs1991431	3:141133450	Height	3:141125705	0.9647	3065407	7	FBXL13	0	0	0.00752283	-9.48672	-3.70486
rs7652177	3:171969077	Height	3:171956848:T_TA	0.9805	2652410	3	FNDC3B	1	1	0.00571032	-7.3566	-5.75446
rs4243400	3:171970859	Height	3:171956848:T_TA	0.9633	2652410	3	FNDC3B	1	1	0.00571032	-7.3566	-5.75446
rs4535251	3:171926373	Height	3:171956848:T_TA	0.8622	2652410	3	FNDC3B	1	1	0.00571032	-7.3566	-5.75446
rs1516725	3:185824004	Body mass index | Obesity	3:185820283	0.9971	2709132	3	ETV5	1	1	0.0141736	-17.2599	-15.3384
rs11915082	3:195809139	Mean corpuscular hemoglobin	3:195778535:CA_C	0.9242	2712632	3	TFRC	1	1	0.0338276	-40.329	-38.034
rs9310736	3:24350811	Mean corpuscular hemoglobin | Mean corpuscular volume | Red blood cell traits	3:24343330	0.9481	3594986	15	TEX9	0	0	0.00708171	-8.96927	-3.22152
rs13082711	3:27537909	Blood pressure | Diastolic blood pressure	3:27444345:CCAAT	0.9002	2666904	3	SLC4A7	1	1	0.00515457	-6.70075	-5.13196
rs3806624	3:27764623	Hodgkin's lymphoma | Rheumatoid arthritis	3:27759338	0.9386	2667024	3	EOMES	1	1	0.010382	-12.8322	-11.0247
rs11129295	3:27788780	Multiple sclerosis	3:27795157	0.9399	3653619	16	LCMT1|LOC100506655	0	0	0.00545815	-7.05922	-1.48471
rs7613051	3:33065339	Atopic dermatitis	3:33053754	0.9859	2616131	3	CCR4	1	1	0.0151614	-18.4133	-16.4665
rs2272007	3:41996136	Multiple myeloma (hyperdiploidy)	3:41977488:CCT_C	0.9942	2670481	3	ULK4	1	1	0.211513	-271.657	-268.023
rs1717027	3:41987920	Blood pressure	3:41977488:CCT_C	0.9928	2670481	3	ULK4	1	1	0.211513	-271.657	-268.023
rs1052501	3:41925398	Multiple myeloma	3:41977488:CCT_C	0.9558	2670481	3	ULK4	1	1	0.211513	-271.657	-268.023
rs6599175	3:41786009	Multiple myeloma (hyperdiploidy)	3:41977488:CCT_C	0.9533	2670481	3	ULK4	1	1	0.211513	-271.657	-268.023
rs9815354	3:41912651	Diastolic blood pressure	3:41977488:CCT_C	0.931	2670481	3	ULK4	1	1	0.211513	-271.657	-268.023
rs73071352	3:41828300	Multiple myeloma and monoclonal gammopathy	3:41977488:CCT_C	0.8252	2670481	3	ULK4	1	1	0.211513	-271.657	-268.023
rs7616215	3:46205686	Behcet's disease	3:46205686	1	2672096	3	CCR1	1	1	0.119759	-146.447	-143.378
rs7616215	3:46205686	Behcet's disease	3:46214670	0.992	2620813	3	CCR3|CCR1	1	1	0.196547	-250.276	-246.737
rs13098911	3:46235201	Celiac disease	3:46268013	0.881	2512790	2	SLC4A10	0	0	0.00768325	-9.67478	-3.88058
rs17784882	3:47544003	QT interval	3:47069278	0.8159	2672532	3	SETD2	1	1	0.00823347	-10.3194	-8.59348
rs17784882	3:47544003	QT interval	3:47266445:G_GGG	0.8613	2621275	3	KLHL18	1	1	0.0100051	-12.3918	-10.5973
rs17784882	3:47544003	QT interval	3:47409614:TTCTC	0.9671	2672712	3	SCAP	1	1	0.033853	-40.359	-38.0637
rs17784882	3:47544003	QT interval	3:47459679	0.9724	2672774	3	C3orf75	1	1	0.00945097	-11.744	-9.96986
rs319690	3:47927484	Blood pressure	3:48132431	0.9074	2672966	3	MAP4	1	1	0.0312321	-37.2633	-35.0081
rs7647973	3:49510931	Menarche (age at onset)	3:49244657	0.9282	2674242	3	RHOA	1	1	0.00954124	-11.8495	-10.0721
rs7617480	3:49210732	Menarche (age at onset)	3:49244657	0.8007	2674242	3	RHOA	1	1	0.00954124	-11.8495	-10.0721
rs7647973	3:49510931	Menarche (age at onset)	3:49579876	0.9447	2674526	3	NICN1|NICN1-AS1	1	1	0.00999594	-12.3811	-10.5869
rs2013208	3:50129399	HDL cholesterol	3:49949834	0.8848	3455842	12	KRT3|KRT76	0	0	0.00667241	-8.48865	-2.77736
rs2013208	3:50129399	HDL cholesterol	3:49971514	0.942	2360541	1	DCST1|LOC100505666|ADAM15	0	0	0.0148823	-18.0875	-11.8952
rs2013208	3:50129399	HDL cholesterol	3:49971514	0.942	2396858	1	NPPB	0	0	0.0170295	-20.5956	-14.3294
rs2013208	3:50129399	HDL cholesterol	3:49971514	0.942	3693591	16	PRSS54|CCDC113	0	0	0.0801936	-96.3988	-88.946
rs2013208	3:50129399	HDL cholesterol	3:49971514	0.942	2385258	1	SPRTN|EGLN1|EXOC8	0	0	0.0104939	-12.9629	-6.96849
rs2013208	3:50129399	HDL cholesterol	3:49971514	0.942	2622359	3	RBM6	1	1	0.244722	-320.585	-316.789
rs2013208	3:50129399	HDL cholesterol	3:49975654	0.9451	2949993	6	BTNL2	0	0	0.0199355	-23.9934	-17.6269
rs2013208	3:50129399	HDL cholesterol	3:49978069	0.9519	4024310	X	SOX3	0	0	0.11078	-134.897	-127.05
rs2013208	3:50129399	HDL cholesterol	3:49992778:AT_A	0.9427	2631940	3	HTR1F	0	0	0.0292412	-34.9163	-28.3143
rs2013208	3:50129399	HDL cholesterol	3:49992778:AT_A	0.9427	2777447	4	NAP1L5	0	0	0.0188051	-22.6711	-16.3394
rs2013208	3:50129399	HDL cholesterol	3:49993319	0.943	3844175	19	ZNF446|SLC27A5	0	0	0.0107434	-13.2545	-7.24618
rs2013208	3:50129399	HDL cholesterol	3:50008566	0.9502	3939154	22	RAB36	0	0	0.0788439	-94.729	-87.2967
rs2013208	3:50129399	HDL cholesterol	3:50011095	0.9464	3859832	19	ATP4A	0	0	0.00711165	-9.0044	-3.25433
rs2013208	3:50129399	HDL cholesterol	3:50011540	0.8985	3746845	17	TRIM16|TRIM16L	0	0	0.0127644	-15.6146	-9.50921
rs2013208	3:50129399	HDL cholesterol	3:50011540	0.8985	2858592	5	DEPDC1B	0	0	0.00678198	-8.61736	-2.89516
rs2013208	3:50129399	HDL cholesterol	3:50038664	0.9555	2733202	4	GDEP	0	0	0.00707567	-8.96217	-3.21485
rs2013208	3:50129399	HDL cholesterol	3:50049299	0.9559	3736965	17	ENPP7	0	0	0.0211832	-25.4539	-19.0529
rs2013208	3:50129399	HDL cholesterol	3:50049299	0.9559	3882369	20	BPIFA3	0	0	0.0120967	-14.835	-8.75825
rs2013208	3:50129399	HDL cholesterol	3:50059758	0.9574	2325479	1	RCAN3	0	0	0.0123618	-15.1446	-9.05643
rs6762477	3:50093209	Menarche (age at onset)	3:50062436:AC_A	0.9812	2674963	3	MON1A	1	1	0.00407219	-5.41751	-3.92453
rs2013208	3:50129399	HDL cholesterol	3:50072428:C_CCC	0.9351	2321182	1	PDPN	0	0	0.00597386	-7.66708	-2.03159
rs6762477	3:50093209	Menarche (age at onset)	3:50072987	0.9153	3035702	7	SNX8	0	0	0.00734984	-9.28386	-3.51565
rs2013208	3:50129399	HDL cholesterol	3:50073046	0.9595	3614534	15	GABRB3	0	0	0.00814902	-10.2205	-4.39038
rs2013208	3:50129399	HDL cholesterol	3:50078541	0.9679	3981931	X	ZCCHC13	0	0	0.117245	-143.202	-135.291
rs2013208	3:50129399	HDL cholesterol	3:50117312	0.9981	3846065	19	ZNF77	0	0	0.0141877	-17.2763	-11.1113
rs2013208	3:50129399	HDL cholesterol	3:50135699:ATTTT	0.993	3304406	10	ACTR1A	0	0	0.00891438	-11.1164	-5.2265
rs2013208	3:50129399	HDL cholesterol	3:50138580:CTAGT	0.9574	3008108	7	LIMK1	0	0	0.00927664	-11.5401	-5.628
rs6762477	3:50093209	Menarche (age at onset)	3:50165101	0.9645	2622469	3	RBM5|LUST|LOC100129060	1	1	0.0378722	-45.1202	-42.7699
rs2013208	3:50129399	HDL cholesterol	3:50176259:A_AG	0.8429	2343170	1	FAM73A|NSRP1|NSRP1P1	0	0	0.0113183	-13.926	-7.88603
rs2013208	3:50129399	HDL cholesterol	3:50176259:A_AG	0.8429	2444363	1	SLC9C2	0	0	0.011091	-13.6605	-7.6324
rs2013208	3:50129399	HDL cholesterol	3:50176259:A_AG	0.8429	2880552	5	HTR4	0	0	0.00648758	-8.27145	-2.57896
rs6784615	3:52506426	Waist-hip ratio	3:52520502	0.8841	2623922	3	STAB1	1	1	0.0800532	-96.225	-93.4404
rs12489828	3:52567014	Waist-to-hip ratio adjusted for body mass index	3:52567188	0.8063	2676182	3	NT5DC2|C3orf78	1	1	0.0212531	-25.5358	-23.4533
rs2276824	3:52637486	Waist-to-hip ratio adjusted for body mass index	3:52637486	1	2676352	3	NEK4	1	1	0.00555081	-7.16853	-5.57569
rs2590838	3:52622086	Adiponectin levels	3:52637486	0.9611	2676352	3	NEK4	1	1	0.00555081	-7.16853	-5.57569
rs13083798	3:52649748	Waist-to-hip ratio adjusted for body mass index	3:52637486	0.9588	2676352	3	NEK4	1	1	0.00555081	-7.16853	-5.57569
rs1108842	3:52720080	Adiponectin levels	3:52637486	0.9588	2676352	3	NEK4	1	1	0.00555081	-7.16853	-5.57569
rs2710323	3:52815905	Schizophrenia, schizoaffective disorder or bipolar disorder	3:52637486	0.8331	2676352	3	NEK4	1	1	0.00555081	-7.16853	-5.57569
rs1108842	3:52720080	Adiponectin levels	3:52687566	0.9885	2624074	3	SNORD19B|GNL3|GLT8D1	1	1	0.0149738	-18.1943	-16.2522
rs2590838	3:52622086	Adiponectin levels	3:52687566	0.9872	2624074	3	SNORD19B|GNL3|GLT8D1	1	1	0.0149738	-18.1943	-16.2522
rs13083798	3:52649748	Waist-to-hip ratio adjusted for body mass index	3:52687566	0.9861	2624074	3	SNORD19B|GNL3|GLT8D1	1	1	0.0149738	-18.1943	-16.2522
rs2276824	3:52637486	Waist-to-hip ratio adjusted for body mass index	3:52687566	0.9486	2624074	3	SNORD19B|GNL3|GLT8D1	1	1	0.0149738	-18.1943	-16.2522
rs2710323	3:52815905	Schizophrenia, schizoaffective disorder or bipolar disorder	3:52687566	0.8601	2624074	3	SNORD19B|GNL3|GLT8D1	1	1	0.0149738	-18.1943	-16.2522
rs11177	3:52721305	Osteoarthritis	3:52734954	0.9748	2676319	3	GLT8D1|SPCS1	1	1	0.00619237	-7.92426	-6.29517
rs2251219	3:52584787	Major mood disorders	3:52734954	0.9443	2676319	3	GLT8D1|SPCS1	1	1	0.00619237	-7.92426	-6.29517
rs4687552	3:52838402	Schizophrenia	3:52734954	0.8104	2676319	3	GLT8D1|SPCS1	1	1	0.00619237	-7.92426	-6.29517
rs2535633	3:52859630	Body mass index	3:52859526	0.9904	2676518	3	SFMBT1	1	1	0.0225145	-27.0135	-24.906
rs13088281	3:53147576	Immune reponse to smallpox (secreted IL-2)	3:53138254	0.9377	2676579	3	RFT1	1	1	0.0073498	-9.2838	-7.59618
rs13088281	3:53147576	Immune reponse to smallpox (secreted IL-2)	3:53147576	1	2676518	3	SFMBT1	1	1	0.0345195	-41.1474	-38.8422
rs1354034	3:56849749	Mean platelet volume | Platelet count	3:56849749	1	2468811	2	ASAP2	0	0	0.0114503	-14.0802	-8.0338
rs1354034	3:56849749	Mean platelet volume | Platelet count	3:56849749	1	2499053	2	LIMS1|LIMS3|LIMS3L	0	0	0.0455801	-54.3002	-47.4387
rs1354034	3:56849749	Mean platelet volume | Platelet count	3:56849749	1	2592532	2	SDPR	0	0	0.0111776	-13.7617	-7.72877
rs1354034	3:56849749	Mean platelet volume | Platelet count	3:56849749	1	2617276	3	CTDSPL	0	0	0.0315911	-37.687	-31.0325
rs1354034	3:56849749	Mean platelet volume | Platelet count	3:56849749	1	2735759	4	MMRN1	0	0	0.0699808	-83.8219	-76.6773
rs1354034	3:56849749	Mean platelet volume | Platelet count	3:56849749	1	2748830	4	GUCY1A3	0	0	0.0284959	-34.0387	-27.4512
rs1354034	3:56849749	Mean platelet volume | Platelet count	3:56849749	1	2748923	4	GUCY1B3	0	0	0.0455984	-54.322	-47.4605
rs1354034	3:56849749	Mean platelet volume | Platelet count	3:56849749	1	2751385	4	CLCN3	0	0	0.00888822	-11.0858	-5.19759
rs1354034	3:56849749	Mean platelet volume | Platelet count	3:56849749	1	2773358	4	PPBP	0	0	0.0535944	-63.9172	-56.9595
rs1354034	3:56849749	Mean platelet volume | Platelet count	3:56849749	1	2882098	5	SPARC|LOC100505813	0	0	0.0195735	-23.5699	-17.2126
rs1354034	3:56849749	Mean platelet volume | Platelet count	3:56849749	1	2900051	6	HIST1H3H|HIST1H3F|HIST1H3B|HIST1H3J|HIST1H3G|HIST1H3I|HIST1H3E|HIST1H3C|HIST1H3D|HIST1H3A	0	0	0.00912564	-11.3635	-5.46057
rs1354034	3:56849749	Mean platelet volume | Platelet count	3:56849749	1	2949294	6	LY6G6E	0	0	0.0106984	-13.2019	-7.19601
rs1354034	3:56849749	Mean platelet volume | Platelet count	3:56849749	1	2953481	6	TREML1	0	0	0.0374907	-44.6675	-37.9192
rs1354034	3:56849749	Mean platelet volume | Platelet count	3:56849749	1	3025545	7	CALD1	0	0	0.040664	-48.4375	-41.6394
rs1354034	3:56849749	Mean platelet volume | Platelet count	3:56849749	1	3216356	9	CDC14B	0	0	0.00935995	-11.6376	-5.71971
rs1354034	3:56849749	Mean platelet volume | Platelet count	3:56849749	1	3281703	10	PRTFDC1	0	0	0.016432	-19.8975	-13.6506
rs1354034	3:56849749	Mean platelet volume | Platelet count	3:56849749	1	3338552	11	CTTN	0	0	0.0405526	-48.3051	-41.5089
rs1354034	3:56849749	Mean platelet volume | Platelet count	3:56849749	1	3401381	12	TSPAN9	0	0	0.00951115	-11.8144	-5.88537
rs1354034	3:56849749	Mean platelet volume | Platelet count	3:56849749	1	3407453	12	PDE3A	0	0	0.0317728	-37.9014	-31.2434
rs1354034	3:56849749	Mean platelet volume | Platelet count	3:56849749	1	3512294	13	TSC22D1	0	0	0.00987161	-12.2358	-6.27943
rs1354034	3:56849749	Mean platelet volume | Platelet count	3:56849749	1	3529113	14	CMTM5	0	0	0.0289529	-34.5768	-27.9803
rs1354034	3:56849749	Mean platelet volume | Platelet count	3:56849749	1	3751794	17	SLC6A4	0	0	0.0112665	-13.8655	-7.82808
rs1354034	3:56849749	Mean platelet volume | Platelet count	3:56849749	1	3759137	17	ITGA2B	0	0	0.0514958	-61.3916	-54.4575
rs1354034	3:56849749	Mean platelet volume | Platelet count	3:56849749	1	3891342	20	TUBB1|ATP5E	0	0	0.014931	-18.1444	-11.9502
rs1354034	3:56849749	Mean platelet volume | Platelet count	3:56849749	1	3936515	22	TUBA8|PEX26	0	0	0.0183721	-22.1648	-15.8504
rs1354034	3:56849749	Mean platelet volume | Platelet count	3:56849749	1	3936951	22	SEPT5-GP1BB|SEPT5|GP1BB	0	0	0.01919	-23.1212	-16.7763
rs1354034	3:56849749	Mean platelet volume | Platelet count	3:56849749	1	4006210	X	MAOB|NAA50	0	0	0.0099446	-12.3211	-6.36027
rs1354034	3:56849749	Mean platelet volume | Platelet count	3:56849749	1	4027176	X	FLNA	0	0	0.0170718	-20.645	-14.3774
rs1354034	3:56849749	Mean platelet volume | Platelet count	3:56849749	1	2325593	1	CLIC4	0	0	0.013024	-15.9177	-9.80052
rs1354034	3:56849749	Mean platelet volume | Platelet count	3:56849749	1	2328236	1	ZCCHC17	0	0	0.0060128	-7.71292	-2.07325
rs1354034	3:56849749	Mean platelet volume | Platelet count	3:56849749	1	2333107	1	MPL	0	0	0.0112353	-13.8291	-7.79324
rs1354034	3:56849749	Mean platelet volume | Platelet count	3:56849749	1	2343231	1	NEXN	0	0	0.0130128	-15.9046	-9.78788
rs1354034	3:56849749	Mean platelet volume | Platelet count	3:56849749	1	2358623	1	PRUNE	0	0	0.00528159	-6.85081	-1.30109
rs1354034	3:56849749	Mean platelet volume | Platelet count	3:56849749	1	2360186	1	AQP10	0	0	0.00744328	-9.39344	-3.61765
rs1354034	3:56849749	Mean platelet volume | Platelet count	3:56849749	1	2361279	1	LMNA	0	0	0.0076612	-9.64893	-3.85648
rs1354034	3:56849749	Mean platelet volume | Platelet count	3:56849749	1	2420521	1	SSX2IP	0	0	0.01723	-20.8298	-14.5574
rs1354034	3:56849749	Mean platelet volume | Platelet count	3:56849749	1	2429147	1	DENND2C|PKM	0	0	0.00902208	-11.2424	-5.34573
rs1354034	3:56849749	Mean platelet volume | Platelet count	3:56849749	1	2434716	1	CERS2|SETDB1	0	0	0.00897751	-11.1903	-5.29636
rs1354034	3:56849749	Mean platelet volume | Platelet count	3:56849749	1	2443417	1	SELP	0	0	0.0453674	-54.046	-47.1866
rs1354034	3:56849749	Mean platelet volume | Platelet count	3:56849749	1	2460325	1	C1orf198	0	0	0.0083343	-10.4375	-4.59226
rs1354034	3:56849749	Mean platelet volume | Platelet count	3:56849749	1	2475911	2	EHD3	0	0	0.0092275	-11.4827	-5.57346
rs1354034	3:56849749	Mean platelet volume | Platelet count	3:56849749	1	2476510	2	LTBP1	0	0	0.0632786	-75.6406	-68.5632
rs1354034	3:56849749	Mean platelet volume | Platelet count	3:56849749	1	2485406	2	LGALSL	0	0	0.021779	-26.1518	-19.7354
rs1354034	3:56849749	Mean platelet volume | Platelet count	3:56849749	1	2486178	2	MEIS1	0	0	0.0080056	-10.0525	-4.23345
rs1354034	3:56849749	Mean platelet volume | Platelet count	3:56849749	1	2527814	2	VIL1|USP37	0	0	0.00588219	-7.55911	-1.93308
rs1354034	3:56849749	Mean platelet volume | Platelet count	3:56849749	1	2559637	2	NAT8B	0	0	0.00875251	-10.927	-5.04771
rs1354034	3:56849749	Mean platelet volume | Platelet count	3:56849749	1	2590736	2	NCKAP1|TMEM45A	0	0	0.00713415	-9.03081	-3.27906
rs1354034	3:56849749	Mean platelet volume | Platelet count	3:56849749	1	2591837	2	SLC40A1	0	0	0.0140693	-17.1382	-10.9778
rs1354034	3:56849749	Mean platelet volume | Platelet count	3:56849749	1	2649723	3	MFSD1	0	0	0.00749898	-9.45876	-3.67881
rs1354034	3:56849749	Mean platelet volume | Platelet count	3:56849749	1	2663295	3	TMEM40	0	0	0.0121725	-14.9235	-8.84366
rs1354034	3:56849749	Mean platelet volume | Platelet count	3:56849749	1	2685304	3	PROS1	0	0	0.0478653	-57.0348	-50.1435
rs1354034	3:56849749	Mean platelet volume | Platelet count	3:56849749	1	2692816	3	ITGB5	0	0	0.0105149	-12.9875	-6.99193
rs1354034	3:56849749	Mean platelet volume | Platelet count	3:56849749	1	2694001	3	MGLL	0	0	0.00999919	-12.3849	-6.42075
rs1354034	3:56849749	Mean platelet volume | Platelet count	3:56849749	1	2696040	3	RAB6B|SRPRB	0	0	0.00802134	-10.071	-4.25068
rs1354034	3:56849749	Mean platelet volume | Platelet count	3:56849749	1	2699564	3	PLOD2	0	0	0.0180443	-21.7815	-15.4788
rs1354034	3:56849749	Mean platelet volume | Platelet count	3:56849749	1	2702395	3	VEPH1	0	0	0.0104019	-12.8555	-6.8658
rs1354034	3:56849749	Mean platelet volume | Platelet count	3:56849749	1	2739308	4	EGF	0	0	0.0196401	-23.6478	-17.2887
rs1354034	3:56849749	Mean platelet volume | Platelet count	3:56849749	1	2769182	4	SCFD2|LOC100506387	0	0	0.00805542	-10.1109	-4.28799
rs1354034	3:56849749	Mean platelet volume | Platelet count	3:56849749	1	2773348	4	PF4|PF4V1	0	0	0.0123909	-15.1785	-9.08911
rs1354034	3:56849749	Mean platelet volume | Platelet count	3:56849749	1	2783596	4	PDE5A|LOC100507322|LOC645513	0	0	0.0152075	-18.4672	-12.2628
rs1354034	3:56849749	Mean platelet volume | Platelet count	3:56849749	1	2793401	4	MFAP3L	0	0	0.00656424	-8.36155	-2.66179
rs1354034	3:56849749	Mean platelet volume | Platelet count	3:56849749	1	2811656	5	KIF2A	0	0	0.0173117	-20.9253	-14.6498
rs1354034	3:56849749	Mean platelet volume | Platelet count	3:56849749	1	2834863	5	ABLIM3	0	0	0.0209777	-25.2133	-18.8179
rs1354034	3:56849749	Mean platelet volume | Platelet count	3:56849749	1	2844082	5	RUFY1	0	0	0.00718387	-9.08915	-3.33348
rs1354034	3:56849749	Mean platelet volume | Platelet count	3:56849749	1	2902609	6	C6orf25	0	0	0.0304208	-36.3065	-29.6764
rs1354034	3:56849749	Mean platelet volume | Platelet count	3:56849749	1	2914693	6	SH3BGRL2	0	0	0.0460099	-54.8141	-47.948
rs1354034	3:56849749	Mean platelet volume | Platelet count	3:56849749	1	2940202	6	F13A1	0	0	0.0403014	-48.0062	-41.2144
rs1354034	3:56849749	Mean platelet volume | Platelet count	3:56849749	1	2973694	6	ARHGAP18	0	0	0.0176051	-21.2682	-14.9815
rs1354034	3:56849749	Mean platelet volume | Platelet count	3:56849749	1	2995254	7	C7orf41	0	0	0.00672487	-8.55028	-2.83351
rs1354034	3:56849749	Mean platelet volume | Platelet count	3:56849749	1	3012978	7	GNG11	0	0	0.0255686	-30.5968	-24.0821
rs1354034	3:56849749	Mean platelet volume | Platelet count	3:56849749	1	3018375	7	PRKAR2B	0	0	0.0580259	-69.2677	-62.2499
rs1354034	3:56849749	Mean platelet volume | Platelet count	3:56849749	1	3023318	7	TSPAN33	0	0	0.0193899	-23.3551	-17.0039
rs1354034	3:56849749	Mean platelet volume | Platelet count	3:56849749	1	3061651	7	BET1|GNG11	0	0	0.00748061	-9.43721	-3.65855
rs1354034	3:56849749	Mean platelet volume | Platelet count	3:56849749	1	3111561	8	PKHD1L1	0	0	0.0415515	-49.494	-42.6832
rs1354034	3:56849749	Mean platelet volume | Platelet count	3:56849749	1	3129065	8	CLU	0	0	0.0327884	-39.1007	-32.4253
rs1354034	3:56849749	Mean platelet volume | Platelet count	3:56849749	1	3188111	9	PTGS1	0	0	0.0341698	-40.7337	-34.0354
rs1354034	3:56849749	Mean platelet volume | Platelet count	3:56849749	1	3199207	9	NFIB	0	0	0.00882244	-11.0088	-5.125
rs1354034	3:56849749	Mean platelet volume | Platelet count	3:56849749	1	3204744	9	TLN1|CREB3	0	0	0.0345425	-41.1745	-34.469
rs1354034	3:56849749	Mean platelet volume | Platelet count	3:56849749	1	3223928	9	STOM	0	0	0.00899973	-11.2162	-5.32088
rs1354034	3:56849749	Mean platelet volume | Platelet count	3:56849749	1	3224366	9	RC3H2	0	0	0.00543461	-7.03144	-1.45994
rs1354034	3:56849749	Mean platelet volume | Platelet count	3:56849749	1	3238702	10	ARMC3	0	0	0.00547052	-7.07381	-1.49761
rs1354034	3:56849749	Mean platelet volume | Platelet count	3:56849749	1	3246888	10	PRKG1	0	0	0.00819912	-10.2792	-4.4455
rs1354034	3:56849749	Mean platelet volume | Platelet count	3:56849749	1	3252071	10	VCL	0	0	0.0366729	-43.6976	-36.9613
rs1354034	3:56849749	Mean platelet volume | Platelet count	3:56849749	1	3262509	10	GSTO1	0	0	0.0089354	-11.141	-5.24978
rs1354034	3:56849749	Mean platelet volume | Platelet count	3:56849749	1	3279575	10	RSU1	0	0	0.00667346	-8.48988	-2.77849
rs1354034	3:56849749	Mean platelet volume | Platelet count	3:56849749	1	3284188	10	ITGB1	0	0	0.00775973	-9.76442	-3.96372
rs1354034	3:56849749	Mean platelet volume | Platelet count	3:56849749	1	3284596	10		0	0	0.0212068	-25.4816	-19.08
rs1354034	3:56849749	Mean platelet volume | Platelet count	3:56849749	1	3301218	10	PDLIM1	0	0	0.0131711	-16.0895	-9.96633
rs1354034	3:56849749	Mean platelet volume | Platelet count	3:56849749	1	3318890	11	ILK	0	0	0.036907	-43.9752	-37.235
rs1354034	3:56849749	Mean platelet volume | Platelet count	3:56849749	1	3334257	11	FERMT3	0	0	0.01633	-19.7783	-13.5349
rs1354034	3:56849749	Mean platelet volume | Platelet count	3:56849749	1	3354227	11	NRGN	0	0	0.0305205	-36.424	-29.7922
rs1354034	3:56849749	Mean platelet volume | Platelet count	3:56849749	1	3357237	11	JAM3	0	0	0.0242991	-29.1064	-22.6236
rs1354034	3:56849749	Mean platelet volume | Platelet count	3:56849749	1	3396084	11	VSIG2	0	0	0.0158403	-19.2062	-12.9793
rs1354034	3:56849749	Mean platelet volume | Platelet count	3:56849749	1	3402315	12	CD9|LOC100653288|LOC100652804	0	0	0.00850011	-10.6316	-4.77217
rs1354034	3:56849749	Mean platelet volume | Platelet count	3:56849749	1	3413787	12	TUBA1B|LOC100288366	0	0	0.00720863	-9.1182	-3.36067
rs1354034	3:56849749	Mean platelet volume | Platelet count	3:56849749	1	3443936	12	CLEC1B|CLEC12A	0	0	0.0132008	-16.1241	-9.99974
rs1354034	3:56849749	Mean platelet volume | Platelet count	3:56849749	1	3462843	12	NAP1L1	0	0	0.00949737	-11.7983	-5.87024
rs1354034	3:56849749	Mean platelet volume | Platelet count	3:56849749	1	3482572	13	WASF3|RPS3A|SNORD73A	0	0	0.0286954	-34.2736	-27.6821
rs1354034	3:56849749	Mean platelet volume | Platelet count	3:56849749	1	3538213	14	DAAM1	0	0	0.00865212	-10.8095	-4.9374
rs1354034	3:56849749	Mean platelet volume | Platelet count	3:56849749	1	3564027	14	SAV1|ATL1	0	0	0.00990989	-12.2805	-6.32185
rs1354034	3:56849749	Mean platelet volume | Platelet count	3:56849749	1	3589458	15	THBS1	0	0	0.0446695	-53.2122	-46.3608
rs1354034	3:56849749	Mean platelet volume | Platelet count	3:56849749	1	3597338	15	TPM1	0	0	0.0151347	-18.3822	-12.1807
rs1354034	3:56849749	Mean platelet volume | Platelet count	3:56849749	1	3604267	15	C15orf26	0	0	0.00800846	-10.0559	-4.23657
rs1354034	3:56849749	Mean platelet volume | Platelet count	3:56849749	1	3624448	15	GNB5|LOC100129973	0	0	0.0110789	-13.6464	-7.61903
rs1354034	3:56849749	Mean platelet volume | Platelet count	3:56849749	1	3629243	15	RBPMS2	0	0	0.0120002	-14.7223	-8.65001
rs1354034	3:56849749	Mean platelet volume | Platelet count	3:56849749	1	3636391	15	HOMER2|LOC100131860	0	0	0.00680173	-8.64055	-2.91649
rs1354034	3:56849749	Mean platelet volume | Platelet count	3:56849749	1	3642200	15	PCSK6|LOC100507472	0	0	0.0294509	-35.1634	-28.5562
rs1354034	3:56849749	Mean platelet volume | Platelet count	3:56849749	1	3654956	16	LAT	0	0	0.0068522	-8.69983	-2.97088
rs1354034	3:56849749	Mean platelet volume | Platelet count	3:56849749	1	3670772	16	CMIP|LOC100129617	0	0	0.00645171	-8.22927	-2.54046
rs1354034	3:56849749	Mean platelet volume | Platelet count	3:56849749	1	3707335	17	GP1BA	0	0	0.0364857	-43.4758	-36.7417
rs1354034	3:56849749	Mean platelet volume | Platelet count	3:56849749	1	3708858	17	CD68	0	0	0.00565996	-7.29724	-1.69702
rs1354034	3:56849749	Mean platelet volume | Platelet count	3:56849749	1	3724545	17	ITGB3	0	0	0.0783744	-94.1486	-86.7554
rs1354034	3:56849749	Mean platelet volume | Platelet count	3:56849749	1	3726691	17	ABCC3	0	0	0.00604029	-7.74528	-2.10264
rs1354034	3:56849749	Mean platelet volume | Platelet count	3:56849749	1	3739147	17	FN3K	0	0	0.00665329	-8.46619	-2.75738
rs1354034	3:56849749	Mean platelet volume | Platelet count	3:56849749	1	3763270	17	MMD	0	0	0.0109767	-13.527	-7.50546
rs1354034	3:56849749	Mean platelet volume | Platelet count	3:56849749	1	3788976	18	RAB27B	0	0	0.0209214	-25.1474	-18.7535
rs1354034	3:56849749	Mean platelet volume | Platelet count	3:56849749	1	3812385	18	CD226	0	0	0.0164473	-19.9153	-13.6677
rs1354034	3:56849749	Mean platelet volume | Platelet count	3:56849749	1	3832280	19	C19orf33|YIF1B	0	0	0.0119147	-14.6225	-8.55414
rs1354034	3:56849749	Mean platelet volume | Platelet count	3:56849749	1	3836841	19	CALM3|CALM2|CALM1|LOC100506012	0	0	0.00964878	-11.9753	-6.03652
rs1354034	3:56849749	Mean platelet volume | Platelet count	3:56849749	1	3866831	19	CABP5	0	0	0.00559784	-7.22399	-1.63132
rs1354034	3:56849749	Mean platelet volume | Platelet count	3:56849749	1	3870990	19	GP6	0	0	0.0130197	-15.9127	-9.79571
rs1354034	3:56849749	Mean platelet volume | Platelet count	3:56849749	1	3878619	20	SLC24A3	0	0	0.0170362	-20.6033	-14.3369
rs1354034	3:56849749	Mean platelet volume | Platelet count	3:56849749	1	3883921	20	MYL9	0	0	0.0213359	-25.6328	-19.2273
rs1354034	3:56849749	Mean platelet volume | Platelet count	3:56849749	1	3884892	20	FAM83D	0	0	0.0103054	-12.7427	-6.7586
rs1354034	3:56849749	Mean platelet volume | Platelet count	3:56849749	1	3887117	20	CTSA|PLTP	0	0	0.0161464	-19.5638	-13.3274
rs1354034	3:56849749	Mean platelet volume | Platelet count	3:56849749	1	3907234	20	SDC4	0	0	0.00543673	-7.03395	-1.46213
rs1354034	3:56849749	Mean platelet volume | Platelet count	3:56849749	1	3907456	20	TNNC2	0	0	0.00594734	-7.63584	-2.00315
rs1354034	3:56849749	Mean platelet volume | Platelet count	3:56849749	1	3917204	21	C21orf7	0	0	0.01545	-18.7505	-12.5363
rs1354034	3:56849749	Mean platelet volume | Platelet count	3:56849749	1	3939125	22	GNAZ	0	0	0.0228682	-27.4281	-20.9847
rs1354034	3:56849749	Mean platelet volume | Platelet count	3:56849749	1	3946095	22	GRAP2	0	0	0.00879169	-10.9728	-5.09102
rs1354034	3:56849749	Mean platelet volume | Platelet count	3:56849749	1	3947863	22	PARVB	0	0	0.0289433	-34.5654	-27.9691
rs1354034	3:56849749	Mean platelet volume | Platelet count	3:56849749	1	4015440	X	SYTL4	0	0	0.0113049	-13.9104	-7.87096
rs832187	3:63833050	Schizophrenia	3:63842629	0.9846	2679796	3	THOC7	1	1	0.0539582	-64.3555	-61.8089
rs3849570	3:81792112	Body mass index	3:81866235	0.83	2684187	3	GBE1	1	1	0.03042	-36.3055	-34.0629
rs9849248	3:88241274	Menarche (age at onset)	3:88199185:T_TC	0.9456	2685034	3	CGGBP1|ZNF654	1	1	0.0258477	-30.9245	-28.7548
rs2602836	4:100014805	HDL cholesterol	4:100065509	0.8777	2779163	4	ADH6	1	1	0.0212969	-25.5871	-23.5036
rs3774959	4:103511114	Ulcerative colitis	4:103401255	0.8735	3721516	17	TTC25	0	0	0.00916701	-11.4119	-5.50656
rs3774959	4:103511114	Ulcerative colitis	4:103406511	0.8738	3235726	10	OPTN	0	0	0.0170233	-20.5883	-14.3223
rs3774959	4:103511114	Ulcerative colitis	4:103461727:A_AT	0.8889	2486851	2	APLF|SPTLC1	0	0	0.0122405	-15.0029	-8.9201
rs3774959	4:103511114	Ulcerative colitis	4:103502762	0.9254	2379280	1	FLVCR1	0	0	0.0085199	-10.6547	-4.79372
rs7665090	4:103551603	Primary biliary cirrhosis	4:103554722	0.9927	2779897	4	MANBA	1	1	0.053072	-63.2881	-60.7516
rs7665090	4:103551603	Primary biliary cirrhosis	4:103556367:G_GT	0.9876	3451814	12	NELL2|MAFG|LOC100653255|LOC100653018	0	0	0.00817406	-10.2498	-4.41794
rs2720460	4:104054686	Testicular germ cell tumor	4:104109829	0.9493	2780099	4	SLC9B2	1	1	0.0159641	-19.3508	-17.3842
rs10516526	4:106688904	Pulmonary function	4:106690388:GCGCA	0.9801	2738314	4	GSTCD	1	1	0.0132942	-16.2331	-14.3356
rs11727189	4:106619140	Pulmonary function	4:106690388:GCGCA	0.9776	2738314	4	GSTCD	1	1	0.0132942	-16.2331	-14.3356
rs17331332	4:106808107	Pulmonary function (interaction)	4:106690388:GCGCA	0.9062	2738314	4	GSTCD	1	1	0.0132942	-16.2331	-14.3356
rs10516526	4:106688904	Pulmonary function	4:106735622	0.9605	2780656	4	INTS12|GSTCD	1	1	0.0134927	-16.4649	-14.5618
rs11727189	4:106619140	Pulmonary function	4:106735622	0.9577	2780656	4	INTS12|GSTCD	1	1	0.0134927	-16.4649	-14.5618
rs17331332	4:106808107	Pulmonary function (interaction)	4:106735622	0.8983	2780656	4	INTS12|GSTCD	1	1	0.0134927	-16.4649	-14.5618
rs898518	4:109016824	Chronic lymphocytic leukemia	4:109012609:GGA_G	0.9329	2781138	4	LEF1|LEF1-AS1	1	1	0.00459649	-6.04025	-4.50926
rs4698775	4:110590479	Age-related macular degeneration	4:110590479	1	2739160	4	CCDC109B|HIGD1A	1	1	0.0173618	-20.9838	-18.9846
rs6858698	4:114683844	Chronic lymphocytic leukemia	4:114683844	1	2782694	4	ARSJ	1	1	0.00321139	-4.38862	-2.96897
rs17454584	4:123353432	Allergic sensitization	4:123172373:G_GTA	0.9678	2741901	4	KIAA1109	1	1	0.0737659	-88.4675	-85.7328
rs1531070	4:140795327	Congenital heart malformation	4:140793731	0.8518	2744734	4	MGST2|H3F3A|H3F3AP4|H3F3B	1	1	0.00834414	-10.449	-8.71836
rs1531070	4:140795327	Congenital heart malformation	4:140793731	0.8518	2786732	4	MAML3	1	1	0.067605	-80.9154	-78.2355
rs1531070	4:140795327	Congenital heart malformation	4:140795327	1	3389330	11	CASP5	0	0	0.00563978	-7.27345	-1.67566
rs4691380	4:157720124	Fasting insulin-related traits (interaction with BMI)	4:157674780	0.9619	2791197	4	PDGFC	1	1	0.0212934	-25.583	-23.4996
rs4690909	4:159629151	Blood metabolite ratios	4:159629151	1	2749560	4	ETFDH	1	1	0.00622901	-7.96737	-6.33622
rs8396	4:159630817	Acylcarnitine levels | Blood metabolite levels | Metabolic traits | Metabolite levels	4:159629151	0.9281	2749560	4	ETFDH	1	1	0.00622901	-7.96737	-6.33622
rs4690909	4:159629151	Blood metabolite ratios	4:159634916	0.9845	2791538	4	PPID|ETFDH	1	1	0.0104097	-12.8646	-11.0563
rs8396	4:159630817	Acylcarnitine levels | Blood metabolite levels | Metabolic traits | Metabolite levels	4:159634916	0.9317	2791538	4	PPID|ETFDH	1	1	0.0104097	-12.8646	-11.0563
rs798766	4:1734239	Bladder cancer | Urinary bladder cancer	4:1709462	0.9628	2757319	4	SLBP	1	1	0.0150094	-18.2359	-16.2929
rs7678436	4:17797966	Height	4:17788715	0.9964	2762468	4	DCAF16	1	1	0.00584247	-7.51232	-5.90265
rs7692995	4:17936634	Height	4:17932555	0.912	2720251	4	NCAPG|LCORL	1	1	0.00601423	-7.7146	-6.0954
rs16896068	4:17944840	Height	4:17932555	0.9091	2720251	4	NCAPG|LCORL	1	1	0.00601423	-7.7146	-6.0954
rs6845078	4:17952208	Height	4:17932555	0.9084	2720251	4	NCAPG|LCORL	1	1	0.00601423	-7.7146	-6.0954
rs6830062	4:18017730	Height	4:17932555	0.9071	2720251	4	NCAPG|LCORL	1	1	0.00601423	-7.7146	-6.0954
rs1380294	4:18024121	Infant length	4:17932555	0.9054	2720251	4	NCAPG|LCORL	1	1	0.00601423	-7.7146	-6.0954
rs6449353	4:18033488	Height	4:17932555	0.9024	2720251	4	NCAPG|LCORL	1	1	0.00601423	-7.7146	-6.0954
rs2130392	4:185639169	Kawasaki disease	4:185620401	0.9856	2796510	4	MLF1IP|CCDC111	1	1	0.0734982	-88.1384	-85.4061
rs3756008	4:187185385	Venous thromboembolism	4:187185385	1	3263555	10	ADD3	0	0	0.00551081	-7.12135	-1.53968
rs10019888	4:26062990	HDL cholesterol	4:26073989:AG_A	0.882	2722151	4	RBPJ	1	1	0.0132191	-16.1455	-14.2501
rs6446315	4:5035587	Height	4:5035587	1	2758870	4	CYTL1	1	1	0.00404934	-5.39031	-3.89907
rs13113518	4:56399648	Height	4:56317656	0.9206	2769947	4	CLOCK	1	1	0.0616806	-73.6982	-71.0714
rs13113518	4:56399648	Height	4:56382911	0.8096	2727793	4	TMEM165|CLOCK|LOC100506486	1	1	0.056702	-67.6668	-65.0895
rs2227901	4:57798189	Height	4:57750725	0.9513	3103607	8	GDAP1	0	0	0.0172964	-20.9074	-14.6325
rs17081935	4:57823476	Height	4:57750725	0.9422	3103607	8	GDAP1	0	0	0.0172964	-20.9074	-14.6325
rs17081935	4:57823476	Height	4:57775116	0.9062	2370433	1	CACNA1E	0	0	0.00609697	-7.812	-2.16328
rs16850360	4:74872445	Metabolite levels	4:74872445	1	2773348	4	PF4|PF4V1	1	1	0.00497358	-6.48678	-4.92997
rs4693089	4:84373622	Menopause (age at onset)	4:84380378:G_GA	0.999	2776088	4	FAM175A	1	1	0.0710426	-85.1233	-82.4121
rs1494961	4:84374480	Upper aerodigestive tract cancers	4:84380378:G_GA	0.999	2776088	4	FAM175A	1	1	0.0710426	-85.1233	-82.4121
rs4693089	4:84373622	Menopause (age at onset)	4:84381497	0.9992	2734018	4	MRPS18C|FAM175A|HELQ|LOC100509751	1	1	0.230731	-299.716	-295.986
rs1494961	4:84374480	Upper aerodigestive tract cancers	4:84381497	0.9992	2734018	4	MRPS18C|FAM175A|HELQ|LOC100509751	1	1	0.230731	-299.716	-295.986
rs442177	4:88030261	Triglycerides	4:87983900:CAT_C	0.8245	2734784	4	AFF1	1	1	0.0157477	-19.0982	-17.1369
rs6834314	4:88213808	Liver enzyme levels (alanine transaminase)	4:88231392:T_TA	0.9517	2777044	4	HSD17B13	1	1	0.311467	-425.774	-421.647
rs2609255	4:89811195	Interstitial lung disease	4:89848583	0.9775	2777487	4	FAM13A|FAM13A-AS1	1	1	0.0672517	-80.4837	-77.8069
rs13135934	4:95207688	Menarche (age at onset)	4:95153349	0.9862	2736259	4	SMARCAD1	1	1	0.121152	-148.25	-145.169
rs13135934	4:95207688	Menarche (age at onset)	4:95255212	0.8561	2778273	4	HPGDS	1	1	0.0169234	-20.4716	-18.4823
rs2561477	5:102608924	Rheumatoid arthritis	5:102608681	0.9563	2822492	5	C5orf30	1	1	0.00390945	-5.22369	-3.74322
rs3806933	5:110406742	Eosinophilic esophagitis	5:110443281	0.9083	2823820	5	WDR36	1	1	0.026185	-31.3209	-29.1455
rs3806932	5:110405675	Eosinophilic esophagitis (pediatric)	5:110443281	0.907	2823820	5	WDR36	1	1	0.026185	-31.3209	-29.1455
rs1438673	5:110467499	Asthma and hay fever | Self-reported allergy	5:110443281	0.8473	2823820	5	WDR36	1	1	0.026185	-31.3209	-29.1455
rs1045241	5:118729286	Waist-to-hip ratio adjusted for body mass index	5:118732187	0.9866	2825629	5	TNFAIP8	1	1	0.0469457	-55.9336	-53.4681
rs273914	5:131660431	Blood metabolite levels	5:131673267:GCCTA	0.9751	2828479	5	SLC22A4|LOC553103	1	1	0.117512	-143.546	-140.494
rs273913	5:131661156	Blood metabolite levels	5:131673267:GCCTA	0.9739	2828479	5	SLC22A4|LOC553103	1	1	0.117512	-143.546	-140.494
rs272869	5:131677997	Blood metabolite levels	5:131673267:GCCTA	0.9498	2828479	5	SLC22A4|LOC553103	1	1	0.117512	-143.546	-140.494
rs274546	5:131699867	Height	5:131673267:GCCTA	0.9496	2828479	5	SLC22A4|LOC553103	1	1	0.117512	-143.546	-140.494
rs272889	5:131665378	Blood metabolite ratios | Metabolic traits	5:131673267:GCCTA	0.9494	2828479	5	SLC22A4|LOC553103	1	1	0.117512	-143.546	-140.494
rs270602	5:131656700	Acylcarnitine levels	5:131673267:GCCTA	0.949	2828479	5	SLC22A4|LOC553103	1	1	0.117512	-143.546	-140.494
rs274567	5:131714409	Blood metabolite levels	5:131673267:GCCTA	0.9444	2828479	5	SLC22A4|LOC553103	1	1	0.117512	-143.546	-140.494
rs419291	5:131633355	Blood metabolite levels	5:131673267:GCCTA	0.9379	2828479	5	SLC22A4|LOC553103	1	1	0.117512	-143.546	-140.494
rs2188962	5:131770805	Crohn's disease | Inflammatory bowel disease	5:131676320	0.896	2875257	5	P4HA2	1	1	0.0185043	-22.3193	-20.2956
rs12521868	5:131784393	Crohn's disease	5:131676320	0.8925	2875257	5	P4HA2	1	1	0.0185043	-22.3193	-20.2956
rs10058074	5:131686146	Height	5:131676320	0.8227	2875257	5	P4HA2	1	1	0.0185043	-22.3193	-20.2956
rs11950562	5:131652529	Blood metabolite levels	5:131676320	0.8188	2875257	5	P4HA2	1	1	0.0185043	-22.3193	-20.2956
rs11950562	5:131652529	Blood metabolite levels	5:131677047	0.9828	2828520	5	SLC22A5|SLC22A4	1	1	0.0954341	-115.422	-112.517
rs10058074	5:131686146	Height	5:131677047	0.9553	2828520	5	SLC22A5|SLC22A4	1	1	0.0954341	-115.422	-112.517
rs6893782	5:131739433	Acylcarnitine levels	5:131724950	0.9574	2828520	5	SLC22A5|SLC22A4	1	1	0.0214199	-25.7311	-23.6452
rs2405522	5:131741696	Blood metabolite levels	5:131724950	0.9574	2828520	5	SLC22A5|SLC22A4	1	1	0.0214199	-25.7311	-23.6452
rs4143832	5:131862977	Eosinophil counts	5:131866408	0.9937	2828564	5	RAD50|C5orf56	1	1	0.00800884	-10.0563	-8.33995
rs835154	5:14876569	Blood metabolite levels	5:14872689	0.9448	2849469	5	ANKH|LOC100130744	1	1	0.266685	-354.138	-350.229
rs2233278	5:150467189	Psoriasis	5:150464579	0.9828	2881672	5	TNIP1	1	1	0.00586279	-7.53627	-5.92544
rs17728338	5:150478318	Inflammatory skin disease | Psoriasis	5:150464579	0.9667	2881672	5	TNIP1	1	1	0.00586279	-7.53627	-5.92544
rs10076782	5:158604963	Mean platelet volume	5:158599358	0.9646	2884216	5	RNF145	1	1	0.00795993	-9.99901	-8.28471
rs2853694	5:158749088	Psoriasis	5:158733619	0.9669	2837810	5	UBLCP1	1	1	0.0177586	-21.4476	-19.4395
rs17658229	5:172191052	Vertical cup-disc ratio	5:172162931	0.9102	2887309	5	DUSP1	1	1	0.00420168	-5.57155	-4.06883
rs359457	5:173279842	Crohn's disease	5:173288534	0.97	3845647	19	MKNK2	0	0	0.00695981	-8.82618	-3.08813
rs7705502	5:173320815	Waist-to-hip ratio adjusted for body mass index	5:173324880:CAT_C	0.998	2841699	5	CPEB4	1	1	0.0703854	-84.3176	-81.6124
rs17695092	5:173337853	Crohn's disease	5:173324880:CAT_C	0.9966	2841699	5	CPEB4	1	1	0.0703854	-84.3176	-81.6124
rs6861681	5:173362458	Waist-hip ratio	5:173324880:CAT_C	0.9912	2841699	5	CPEB4	1	1	0.0703854	-84.3176	-81.6124
rs17617068	5:179168097	Resting heart rate	5:179125398	0.9541	2844203	5	CANX|LOC100652779	1	1	0.00462989	-6.07985	-4.54654
rs6893300	5:179135815	Resting heart rate	5:179125398	0.9496	2844203	5	CANX|LOC100652779	1	1	0.00462989	-6.07985	-4.54654
rs13361707	5:40791884	Gastric cancer	5:40787523	0.9915	2854737	5	PRKAA1	1	1	0.00937081	-11.6503	-9.87914
rs11749327	5:457261	Hypospadias	5:457261	1	2798679	5	EXOC3|PP7080	1	1	0.211537	-271.692	-268.058
rs6859219	5:55438580	Rheumatoid arthritis	5:55438580	1	2857416	5	IL6ST	1	1	0.0088134	-10.9982	-9.24858
rs10065637	5:55438851	Crohn's disease	5:55438580	0.9908	2857416	5	IL6ST	1	1	0.0088134	-10.9982	-9.24858
rs7731626	5:55444683	Rheumatoid arthritis	5:55444683	1	2857488	5	ANKRD55	1	1	0.0558479	-66.6351	-64.0674
rs2229882	5:56168712	Breast cancer (early onset)	5:56168712	1	3149161	8	CSMD3	0	0	0.00529386	-6.86529	-1.31363
rs924607	5:610093	Vincristine-induced peripheral neuropathy in acute lymphoblastic leukemia	5:598643	0.9918	3195083	9	C9orf142	0	0	0.00713421	-9.03088	-3.27912
rs17632159	5:72431482	Urate levels	5:72426137	0.9603	2815139	5	FCHO2	1	1	0.00582772	-7.49495	-5.88612
rs3846662	5:74651084	Cholesterol, total | LDL cholesterol	5:74644000:T_TC	0.9089	2862950	5		1	1	0.00664734	-8.45919	-6.8056
rs12654264	5:74648603	LDL cholesterol | Metabolite levels	5:74644000:T_TC	0.8198	2862950	5		1	1	0.00664734	-8.45919	-6.8056
rs7703051	5:74625487	LDL cholesterol	5:74644000:T_TC	0.8172	2862950	5		1	1	0.00664734	-8.45919	-6.8056
rs10045497	5:74636484	Lipid traits	5:74644000:T_TC	0.8159	2862950	5		1	1	0.00664734	-8.45919	-6.8056
rs3846663	5:74655726	LDL cholesterol	5:74644000:T_TC	0.8129	2862950	5		1	1	0.00664734	-8.45919	-6.8056
rs4552569	5:83173593	Ankylosing spondylitis	5:83197703	0.8572	3903146	20	E2F1	0	0	0.00590187	-7.5823	-1.95413
rs56219066	5:95242931	Multiple myeloma | Multiple myeloma and monoclonal gammopathy	5:95262044	0.996	2867873	5	ELL2	1	1	0.0366567	-43.6785	-41.3442
rs3777200	5:95234791	Serum total protein level	5:95262044	0.9901	2867873	5	ELL2	1	1	0.0366567	-43.6785	-41.3442
rs30187	5:96124330	Ankylosing spondylitis	5:96121715	0.9952	2868131	5	ERAP1	1	1	0.252122	-331.781	-327.954
rs27524	5:96101944	Psoriasis	5:96121715	0.8272	2868131	5	ERAP1	1	1	0.252122	-331.781	-327.954
rs2549794	5:96244549	Crohn's disease	5:96252589	0.9576	2821347	5	ERAP2	1	1	0.552963	-916.705	-909.987
rs1363907	5:96252803	Inflammatory bowel disease	5:96252589	0.9562	2821347	5	ERAP2	1	1	0.552963	-916.705	-909.987
rs7705093	5:96290647	Birdshot chorioretinopathy	5:96252589	0.8945	2821347	5	ERAP2	1	1	0.552963	-916.705	-909.987
rs2549794	5:96244549	Crohn's disease	5:96355448	0.9816	2821417	5	LNPEP	1	1	0.190603	-241.893	-238.389
rs1363907	5:96252803	Inflammatory bowel disease	5:96355448	0.9807	2821417	5	LNPEP	1	1	0.190603	-241.893	-238.389
rs7705093	5:96290647	Birdshot chorioretinopathy	5:96355448	0.8588	2821417	5	LNPEP	1	1	0.190603	-241.893	-238.389
rs9386791	6:109608497	Red blood cell traits	6:109630096	0.8479	3802980	18	DSC2	0	0	0.00790106	-9.93003	-4.11866
rs9487605	6:111582885	Inflammatory skin disease	6:111582885	1	2921456	6	KIAA1919	1	1	0.155103	-193.072	-189.763
rs458017	6:111696091	Psoriasis	6:111724502	0.844	2969810	6	TRAF3IP2	1	1	0.0068947	-8.74974	-7.08378
rs458017	6:111696091	Psoriasis	6:111756147	0.9808	2969677	6	REV3L	1	1	0.00738629	-9.32661	-7.63735
rs3851228	6:111848191	Inflammatory bowel disease	6:111756147	0.8355	2969677	6	REV3L	1	1	0.00738629	-9.32661	-7.63735
rs1999930	6:116387134	Age-related macular degeneration	6:116453231	0.8091	2970942	6	COL10A1	1	1	0.0107538	-13.2666	-11.4468
rs2180341	6:127600630	Breast cancer	6:127696869	0.9833	2973168	6	ECHDC1	1	1	0.0948021	-114.627	-111.727
rs7740107	6:130374461	Height	6:130374461	1	2925510	6	L3MBTL3	1	1	0.232308	-302.049	-298.311
rs6569648	6:130349119	Height	6:130374461	0.8496	2925510	6	L3MBTL3	1	1	0.232308	-302.049	-298.311
rs2248551	6:131924689	L-arginine levels	6:131898208	0.9688	2925841	6	ARG1	1	1	0.134436	-165.579	-162.409
rs2248551	6:131924689	L-arginine levels	6:131898208	0.9688	2974188	6	MED23	1	1	0.110346	-134.343	-131.332
rs9376090	6:135411228	Cholesterol, total	6:135402339	0.9959	2340695	1	SGIP1	0	0	0.00804646	-10.1004	-4.27812
rs9399137	6:135419018	F-cell distribution | Glycated hemoglobin levels | HbA2 levels | Hematology traits | Mean corpuscular hemoglobin | Mean corpuscular volume | Platelet count	6:135402339	0.9837	2340695	1	SGIP1	0	0	0.00804646	-10.1004	-4.27812
rs7776054	6:135418916	Mean corpuscular hemoglobin	6:135402339	0.9799	2340695	1	SGIP1	0	0	0.00804646	-10.1004	-4.27812
rs9402686	6:135427817	Hematological parameters | White blood cell count	6:135402339	0.9128	2340695	1	SGIP1	0	0	0.00804646	-10.1004	-4.27812
rs9389269	6:135427159	Red blood cell traits	6:135402339	0.9121	2340695	1	SGIP1	0	0	0.00804646	-10.1004	-4.27812
rs4895441	6:135426573	Mean corpuscular volume | White blood cell count	6:135402339	0.9089	2340695	1	SGIP1	0	0	0.00804646	-10.1004	-4.27812
rs9373124	6:135423209	Other erythrocyte phenotypes | White blood cell types	6:135402339	0.9012	2340695	1	SGIP1	0	0	0.00804646	-10.1004	-4.27812
rs9376092	6:135427144	Beta thalassemia/hemoglobin E disease	6:135402339	0.9004	2340695	1	SGIP1	0	0	0.00804646	-10.1004	-4.27812
rs9376090	6:135411228	Cholesterol, total	6:135406178	0.9989	3804358	18	TPGS2|FHOD3	0	0	0.00624165	-7.98224	-2.31777
rs9399137	6:135419018	F-cell distribution | Glycated hemoglobin levels | HbA2 levels | Hematology traits | Mean corpuscular hemoglobin | Mean corpuscular volume | Platelet count	6:135406178	0.987	3804358	18	TPGS2|FHOD3	0	0	0.00624165	-7.98224	-2.31777
rs7776054	6:135418916	Mean corpuscular hemoglobin	6:135406178	0.9831	3804358	18	TPGS2|FHOD3	0	0	0.00624165	-7.98224	-2.31777
rs9376090	6:135411228	Cholesterol, total	6:135411228	1	2909404	6	CD2AP	0	0	0.00679872	-8.63703	-2.91322
rs9376090	6:135411228	Cholesterol, total	6:135411228	1	3043264	7	JAZF1	0	0	0.00824705	-10.3353	-4.49767
rs9376090	6:135411228	Cholesterol, total	6:135411228	1	3250278	10	HK1	0	0	0.00724681	-9.16299	-3.40259
rs9399137	6:135419018	F-cell distribution | Glycated hemoglobin levels | HbA2 levels | Hematology traits | Mean corpuscular hemoglobin | Mean corpuscular volume | Platelet count	6:135411228	0.9894	2909404	6	CD2AP	0	0	0.00679872	-8.63703	-2.91322
rs9399137	6:135419018	F-cell distribution | Glycated hemoglobin levels | HbA2 levels | Hematology traits | Mean corpuscular hemoglobin | Mean corpuscular volume | Platelet count	6:135411228	0.9894	3043264	7	JAZF1	0	0	0.00824705	-10.3353	-4.49767
rs9399137	6:135419018	F-cell distribution | Glycated hemoglobin levels | HbA2 levels | Hematology traits | Mean corpuscular hemoglobin | Mean corpuscular volume | Platelet count	6:135411228	0.9894	3250278	10	HK1	0	0	0.00724681	-9.16299	-3.40259
rs7776054	6:135418916	Mean corpuscular hemoglobin	6:135411228	0.9855	2909404	6	CD2AP	0	0	0.00679872	-8.63703	-2.91322
rs7776054	6:135418916	Mean corpuscular hemoglobin	6:135411228	0.9855	3043264	7	JAZF1	0	0	0.00824705	-10.3353	-4.49767
rs7776054	6:135418916	Mean corpuscular hemoglobin	6:135411228	0.9855	3250278	10	HK1	0	0	0.00724681	-9.16299	-3.40259
rs9402686	6:135427817	Hematological parameters | White blood cell count	6:135411228	0.9222	2909404	6	CD2AP	0	0	0.00679872	-8.63703	-2.91322
rs9402686	6:135427817	Hematological parameters | White blood cell count	6:135411228	0.9222	3043264	7	JAZF1	0	0	0.00824705	-10.3353	-4.49767
rs9402686	6:135427817	Hematological parameters | White blood cell count	6:135411228	0.9222	3250278	10	HK1	0	0	0.00724681	-9.16299	-3.40259
rs9389269	6:135427159	Red blood cell traits	6:135411228	0.9215	2909404	6	CD2AP	0	0	0.00679872	-8.63703	-2.91322
rs9389269	6:135427159	Red blood cell traits	6:135411228	0.9215	3043264	7	JAZF1	0	0	0.00824705	-10.3353	-4.49767
rs9389269	6:135427159	Red blood cell traits	6:135411228	0.9215	3250278	10	HK1	0	0	0.00724681	-9.16299	-3.40259
rs4895441	6:135426573	Mean corpuscular volume | White blood cell count	6:135411228	0.9185	2909404	6	CD2AP	0	0	0.00679872	-8.63703	-2.91322
rs4895441	6:135426573	Mean corpuscular volume | White blood cell count	6:135411228	0.9185	3043264	7	JAZF1	0	0	0.00824705	-10.3353	-4.49767
rs4895441	6:135426573	Mean corpuscular volume | White blood cell count	6:135411228	0.9185	3250278	10	HK1	0	0	0.00724681	-9.16299	-3.40259
rs9376092	6:135427144	Beta thalassemia/hemoglobin E disease	6:135411228	0.91	3043264	7	JAZF1	0	0	0.00824705	-10.3353	-4.49767
rs9376092	6:135427144	Beta thalassemia/hemoglobin E disease	6:135411228	0.91	3250278	10	HK1	0	0	0.00724681	-9.16299	-3.40259
rs9373124	6:135423209	Other erythrocyte phenotypes | White blood cell types	6:135411228	0.9093	3043264	7	JAZF1	0	0	0.00824705	-10.3353	-4.49767
rs9373124	6:135423209	Other erythrocyte phenotypes | White blood cell types	6:135411228	0.9093	3250278	10	HK1	0	0	0.00724681	-9.16299	-3.40259
rs9399137	6:135419018	F-cell distribution | Glycated hemoglobin levels | HbA2 levels | Hematology traits | Mean corpuscular hemoglobin | Mean corpuscular volume | Platelet count	6:135418632:TTAC_	0.9996	3727712	17	PCTP	0	0	0.0177945	-21.4896	-15.1958
rs9399137	6:135419018	F-cell distribution | Glycated hemoglobin levels | HbA2 levels | Hematology traits | Mean corpuscular hemoglobin | Mean corpuscular volume | Platelet count	6:135418632:TTAC_	0.9996	3955327	22	C22orf13|SNRPD3	0	0	0.00758298	-9.55725	-3.77082
rs7776054	6:135418916	Mean corpuscular hemoglobin	6:135418632:TTAC_	0.9957	3727712	17	PCTP	0	0	0.0177945	-21.4896	-15.1958
rs7776054	6:135418916	Mean corpuscular hemoglobin	6:135418632:TTAC_	0.9957	3955327	22	C22orf13|SNRPD3	0	0	0.00758298	-9.55725	-3.77082
rs9376090	6:135411228	Cholesterol, total	6:135418632:TTAC_	0.9894	3727712	17	PCTP	0	0	0.0177945	-21.4896	-15.1958
rs9376090	6:135411228	Cholesterol, total	6:135418632:TTAC_	0.9894	3955327	22	C22orf13|SNRPD3	0	0	0.00758298	-9.55725	-3.77082
rs9402686	6:135427817	Hematological parameters | White blood cell count	6:135418632:TTAC_	0.9454	3727712	17	PCTP	0	0	0.0177945	-21.4896	-15.1958
rs9402686	6:135427817	Hematological parameters | White blood cell count	6:135418632:TTAC_	0.9454	3955327	22	C22orf13|SNRPD3	0	0	0.00758298	-9.55725	-3.77082
rs9389269	6:135427159	Red blood cell traits	6:135418632:TTAC_	0.9448	3727712	17	PCTP	0	0	0.0177945	-21.4896	-15.1958
rs9389269	6:135427159	Red blood cell traits	6:135418632:TTAC_	0.9448	3955327	22	C22orf13|SNRPD3	0	0	0.00758298	-9.55725	-3.77082
rs4895441	6:135426573	Mean corpuscular volume | White blood cell count	6:135418632:TTAC_	0.9421	3727712	17	PCTP	0	0	0.0177945	-21.4896	-15.1958
rs4895441	6:135426573	Mean corpuscular volume | White blood cell count	6:135418632:TTAC_	0.9421	3955327	22	C22orf13|SNRPD3	0	0	0.00758298	-9.55725	-3.77082
rs9376092	6:135427144	Beta thalassemia/hemoglobin E disease	6:135418632:TTAC_	0.9338	3727712	17	PCTP	0	0	0.0177945	-21.4896	-15.1958
rs9376092	6:135427144	Beta thalassemia/hemoglobin E disease	6:135418632:TTAC_	0.9338	3955327	22	C22orf13|SNRPD3	0	0	0.00758298	-9.55725	-3.77082
rs9373124	6:135423209	Other erythrocyte phenotypes | White blood cell types	6:135418632:TTAC_	0.9304	3727712	17	PCTP	0	0	0.0177945	-21.4896	-15.1958
rs9373124	6:135423209	Other erythrocyte phenotypes | White blood cell types	6:135418632:TTAC_	0.9304	3955327	22	C22orf13|SNRPD3	0	0	0.00758298	-9.55725	-3.77082
rs9494145	6:135432552	Fetal hemoglobin levels in sickle cell anemia | Mean platelet volume | Red blood cell traits	6:135418632:TTAC_	0.8115	3727712	17	PCTP	0	0	0.0177945	-21.4896	-15.1958
rs9494145	6:135432552	Fetal hemoglobin levels in sickle cell anemia | Mean platelet volume | Red blood cell traits	6:135418632:TTAC_	0.8115	3955327	22	C22orf13|SNRPD3	0	0	0.00758298	-9.55725	-3.77082
rs7776054	6:135418916	Mean corpuscular hemoglobin	6:135418916	1	3087501	8	CNOT7|ZDHHC2	0	0	0.0110984	-13.6691	-7.64054
rs7776054	6:135418916	Mean corpuscular hemoglobin	6:135418916	1	3891163	20	GNAS|GNAS-AS1	0	0	0.00731904	-9.24773	-3.48171
rs9399137	6:135419018	F-cell distribution | Glycated hemoglobin levels | HbA2 levels | Hematology traits | Mean corpuscular hemoglobin | Mean corpuscular volume | Platelet count	6:135418916	0.9959	3087501	8	CNOT7|ZDHHC2	0	0	0.0110984	-13.6691	-7.64054
rs9399137	6:135419018	F-cell distribution | Glycated hemoglobin levels | HbA2 levels | Hematology traits | Mean corpuscular hemoglobin | Mean corpuscular volume | Platelet count	6:135418916	0.9959	3891163	20	GNAS|GNAS-AS1	0	0	0.00731904	-9.24773	-3.48171
rs9376090	6:135411228	Cholesterol, total	6:135418916	0.9855	3087501	8	CNOT7|ZDHHC2	0	0	0.0110984	-13.6691	-7.64054
rs9376090	6:135411228	Cholesterol, total	6:135418916	0.9855	3891163	20	GNAS|GNAS-AS1	0	0	0.00731904	-9.24773	-3.48171
rs9402686	6:135427817	Hematological parameters | White blood cell count	6:135418916	0.9425	3087501	8	CNOT7|ZDHHC2	0	0	0.0110984	-13.6691	-7.64054
rs9402686	6:135427817	Hematological parameters | White blood cell count	6:135418916	0.9425	3891163	20	GNAS|GNAS-AS1	0	0	0.00731904	-9.24773	-3.48171
rs4895441	6:135426573	Mean corpuscular volume | White blood cell count	6:135418916	0.9423	3087501	8	CNOT7|ZDHHC2	0	0	0.0110984	-13.6691	-7.64054
rs4895441	6:135426573	Mean corpuscular volume | White blood cell count	6:135418916	0.9423	3891163	20	GNAS|GNAS-AS1	0	0	0.00731904	-9.24773	-3.48171
rs9389269	6:135427159	Red blood cell traits	6:135418916	0.942	3087501	8	CNOT7|ZDHHC2	0	0	0.0110984	-13.6691	-7.64054
rs9389269	6:135427159	Red blood cell traits	6:135418916	0.942	3891163	20	GNAS|GNAS-AS1	0	0	0.00731904	-9.24773	-3.48171
rs9376092	6:135427144	Beta thalassemia/hemoglobin E disease	6:135418916	0.9373	3087501	8	CNOT7|ZDHHC2	0	0	0.0110984	-13.6691	-7.64054
rs9376092	6:135427144	Beta thalassemia/hemoglobin E disease	6:135418916	0.9373	3891163	20	GNAS|GNAS-AS1	0	0	0.00731904	-9.24773	-3.48171
rs9373124	6:135423209	Other erythrocyte phenotypes | White blood cell types	6:135418916	0.9353	3087501	8	CNOT7|ZDHHC2	0	0	0.0110984	-13.6691	-7.64054
rs9373124	6:135423209	Other erythrocyte phenotypes | White blood cell types	6:135418916	0.9353	3891163	20	GNAS|GNAS-AS1	0	0	0.00731904	-9.24773	-3.48171
rs9494145	6:135432552	Fetal hemoglobin levels in sickle cell anemia | Mean platelet volume | Red blood cell traits	6:135418916	0.8084	3087501	8	CNOT7|ZDHHC2	0	0	0.0110984	-13.6691	-7.64054
rs9494145	6:135432552	Fetal hemoglobin levels in sickle cell anemia | Mean platelet volume | Red blood cell traits	6:135418916	0.8084	3891163	20	GNAS|GNAS-AS1	0	0	0.00731904	-9.24773	-3.48171
rs9399137	6:135419018	F-cell distribution | Glycated hemoglobin levels | HbA2 levels | Hematology traits | Mean corpuscular hemoglobin | Mean corpuscular volume | Platelet count	6:135419018	1	2411173	1	PDZK1IP1	0	0	0.00734658	-9.28003	-3.51204
rs7776054	6:135418916	Mean corpuscular hemoglobin	6:135419018	0.9959	2411173	1	PDZK1IP1	0	0	0.00734658	-9.28003	-3.51204
rs9376090	6:135411228	Cholesterol, total	6:135419018	0.9894	2411173	1	PDZK1IP1	0	0	0.00734658	-9.28003	-3.51204
rs9402686	6:135427817	Hematological parameters | White blood cell count	6:135419018	0.9466	2411173	1	PDZK1IP1	0	0	0.00734658	-9.28003	-3.51204
rs9389269	6:135427159	Red blood cell traits	6:135419018	0.946	2411173	1	PDZK1IP1	0	0	0.00734658	-9.28003	-3.51204
rs4895441	6:135426573	Mean corpuscular volume | White blood cell count	6:135419018	0.9434	2411173	1	PDZK1IP1	0	0	0.00734658	-9.28003	-3.51204
rs9376092	6:135427144	Beta thalassemia/hemoglobin E disease	6:135419018	0.935	2411173	1	PDZK1IP1	0	0	0.00734658	-9.28003	-3.51204
rs9373124	6:135423209	Other erythrocyte phenotypes | White blood cell types	6:135419018	0.9311	2411173	1	PDZK1IP1	0	0	0.00734658	-9.28003	-3.51204
rs7776054	6:135418916	Mean corpuscular hemoglobin	6:135419688	0.9972	2649532	3	RSRC1	0	0	0.00586866	-7.54318	-1.91868
rs7776054	6:135418916	Mean corpuscular hemoglobin	6:135419688	0.9972	3893458	20	PPDPF	0	0	0.00569689	-7.34077	-1.73614
rs9399137	6:135419018	F-cell distribution | Glycated hemoglobin levels | HbA2 levels | Hematology traits | Mean corpuscular hemoglobin | Mean corpuscular volume | Platelet count	6:135419688	0.9964	2649532	3	RSRC1	0	0	0.00586866	-7.54318	-1.91868
rs9399137	6:135419018	F-cell distribution | Glycated hemoglobin levels | HbA2 levels | Hematology traits | Mean corpuscular hemoglobin | Mean corpuscular volume | Platelet count	6:135419688	0.9964	3893458	20	PPDPF	0	0	0.00569689	-7.34077	-1.73614
rs9376090	6:135411228	Cholesterol, total	6:135419688	0.9854	2649532	3	RSRC1	0	0	0.00586866	-7.54318	-1.91868
rs9376090	6:135411228	Cholesterol, total	6:135419688	0.9854	3893458	20	PPDPF	0	0	0.00569689	-7.34077	-1.73614
rs9402686	6:135427817	Hematological parameters | White blood cell count	6:135419688	0.9444	2649532	3	RSRC1	0	0	0.00586866	-7.54318	-1.91868
rs9389269	6:135427159	Red blood cell traits	6:135419688	0.9438	2649532	3	RSRC1	0	0	0.00586866	-7.54318	-1.91868
rs4895441	6:135426573	Mean corpuscular volume | White blood cell count	6:135419688	0.9407	2649532	3	RSRC1	0	0	0.00586866	-7.54318	-1.91868
rs9376092	6:135427144	Beta thalassemia/hemoglobin E disease	6:135419688	0.9363	2649532	3	RSRC1	0	0	0.00586866	-7.54318	-1.91868
rs9373124	6:135423209	Other erythrocyte phenotypes | White blood cell types	6:135419688	0.936	2649532	3	RSRC1	0	0	0.00586866	-7.54318	-1.91868
rs9399137	6:135419018	F-cell distribution | Glycated hemoglobin levels | HbA2 levels | Hematology traits | Mean corpuscular hemoglobin | Mean corpuscular volume | Platelet count	6:135421176	0.9981	2905404	6	PIM1	0	0	0.0136197	-16.6132	-10.471
rs9399137	6:135419018	F-cell distribution | Glycated hemoglobin levels | HbA2 levels | Hematology traits | Mean corpuscular hemoglobin | Mean corpuscular volume | Platelet count	6:135421176	0.9981	3352813	11	TBCEL	0	0	0.00698891	-8.86034	-3.11984
rs9399137	6:135419018	F-cell distribution | Glycated hemoglobin levels | HbA2 levels | Hematology traits | Mean corpuscular hemoglobin | Mean corpuscular volume | Platelet count	6:135421176	0.9981	3681956	16	KIAA0430	0	0	0.00809613	-10.1586	-4.33258
rs7776054	6:135418916	Mean corpuscular hemoglobin	6:135421176	0.9969	2905404	6	PIM1	0	0	0.0136197	-16.6132	-10.471
rs7776054	6:135418916	Mean corpuscular hemoglobin	6:135421176	0.9969	3352813	11	TBCEL	0	0	0.00698891	-8.86034	-3.11984
rs7776054	6:135418916	Mean corpuscular hemoglobin	6:135421176	0.9969	3681956	16	KIAA0430	0	0	0.00809613	-10.1586	-4.33258
rs9376090	6:135411228	Cholesterol, total	6:135421176	0.9861	2905404	6	PIM1	0	0	0.0136197	-16.6132	-10.471
rs9376090	6:135411228	Cholesterol, total	6:135421176	0.9861	3352813	11	TBCEL	0	0	0.00698891	-8.86034	-3.11984
rs9376090	6:135411228	Cholesterol, total	6:135421176	0.9861	3681956	16	KIAA0430	0	0	0.00809613	-10.1586	-4.33258
rs9402686	6:135427817	Hematological parameters | White blood cell count	6:135421176	0.9479	2905404	6	PIM1	0	0	0.0136197	-16.6132	-10.471
rs9402686	6:135427817	Hematological parameters | White blood cell count	6:135421176	0.9479	3352813	11	TBCEL	0	0	0.00698891	-8.86034	-3.11984
rs9402686	6:135427817	Hematological parameters | White blood cell count	6:135421176	0.9479	3681956	16	KIAA0430	0	0	0.00809613	-10.1586	-4.33258
rs9389269	6:135427159	Red blood cell traits	6:135421176	0.9473	2905404	6	PIM1	0	0	0.0136197	-16.6132	-10.471
rs9389269	6:135427159	Red blood cell traits	6:135421176	0.9473	3352813	11	TBCEL	0	0	0.00698891	-8.86034	-3.11984
rs9389269	6:135427159	Red blood cell traits	6:135421176	0.9473	3681956	16	KIAA0430	0	0	0.00809613	-10.1586	-4.33258
rs4895441	6:135426573	Mean corpuscular volume | White blood cell count	6:135421176	0.9444	2905404	6	PIM1	0	0	0.0136197	-16.6132	-10.471
rs4895441	6:135426573	Mean corpuscular volume | White blood cell count	6:135421176	0.9444	3352813	11	TBCEL	0	0	0.00698891	-8.86034	-3.11984
rs4895441	6:135426573	Mean corpuscular volume | White blood cell count	6:135421176	0.9444	3681956	16	KIAA0430	0	0	0.00809613	-10.1586	-4.33258
rs9376092	6:135427144	Beta thalassemia/hemoglobin E disease	6:135421176	0.9379	2905404	6	PIM1	0	0	0.0136197	-16.6132	-10.471
rs9376092	6:135427144	Beta thalassemia/hemoglobin E disease	6:135421176	0.9379	3352813	11	TBCEL	0	0	0.00698891	-8.86034	-3.11984
rs9376092	6:135427144	Beta thalassemia/hemoglobin E disease	6:135421176	0.9379	3681956	16	KIAA0430	0	0	0.00809613	-10.1586	-4.33258
rs9373124	6:135423209	Other erythrocyte phenotypes | White blood cell types	6:135421176	0.9349	2905404	6	PIM1	0	0	0.0136197	-16.6132	-10.471
rs9373124	6:135423209	Other erythrocyte phenotypes | White blood cell types	6:135421176	0.9349	3352813	11	TBCEL	0	0	0.00698891	-8.86034	-3.11984
rs9373124	6:135423209	Other erythrocyte phenotypes | White blood cell types	6:135421176	0.9349	3681956	16	KIAA0430	0	0	0.00809613	-10.1586	-4.33258
rs9494145	6:135432552	Fetal hemoglobin levels in sickle cell anemia | Mean platelet volume | Red blood cell traits	6:135421176	0.8138	2905404	6	PIM1	0	0	0.0136197	-16.6132	-10.471
rs9494145	6:135432552	Fetal hemoglobin levels in sickle cell anemia | Mean platelet volume | Red blood cell traits	6:135421176	0.8138	3352813	11	TBCEL	0	0	0.00698891	-8.86034	-3.11984
rs9494145	6:135432552	Fetal hemoglobin levels in sickle cell anemia | Mean platelet volume | Red blood cell traits	6:135421176	0.8138	3681956	16	KIAA0430	0	0	0.00809613	-10.1586	-4.33258
rs9373124	6:135423209	Other erythrocyte phenotypes | White blood cell types	6:135423209	1	2591421	2	TFPI	0	0	0.00927478	-11.538	-5.62592
rs9376092	6:135427144	Beta thalassemia/hemoglobin E disease	6:135423209	0.9889	2591421	2	TFPI	0	0	0.00927478	-11.538	-5.62592
rs4895441	6:135426573	Mean corpuscular volume | White blood cell count	6:135423209	0.9813	2591421	2	TFPI	0	0	0.00927478	-11.538	-5.62592
rs9402686	6:135427817	Hematological parameters | White blood cell count	6:135423209	0.9799	2591421	2	TFPI	0	0	0.00927478	-11.538	-5.62592
rs9389269	6:135427159	Red blood cell traits	6:135423209	0.9795	2591421	2	TFPI	0	0	0.00927478	-11.538	-5.62592
rs7776054	6:135418916	Mean corpuscular hemoglobin	6:135423209	0.9353	2591421	2	TFPI	0	0	0.00927478	-11.538	-5.62592
rs9399137	6:135419018	F-cell distribution | Glycated hemoglobin levels | HbA2 levels | Hematology traits | Mean corpuscular hemoglobin | Mean corpuscular volume | Platelet count	6:135423209	0.9311	2591421	2	TFPI	0	0	0.00927478	-11.538	-5.62592
rs9376090	6:135411228	Cholesterol, total	6:135423209	0.9093	2591421	2	TFPI	0	0	0.00927478	-11.538	-5.62592
rs9494145	6:135432552	Fetal hemoglobin levels in sickle cell anemia | Mean platelet volume | Red blood cell traits	6:135423209	0.8568	2591421	2	TFPI	0	0	0.00927478	-11.538	-5.62592
rs4895441	6:135426573	Mean corpuscular volume | White blood cell count	6:135426573	1	2520069	2	C2orf88	0	0	0.00554196	-7.15809	-1.57231
rs4895441	6:135426573	Mean corpuscular volume | White blood cell count	6:135426573	1	2528426	2	DNAJB2	0	0	0.00874643	-10.9199	-5.04097
rs4895441	6:135426573	Mean corpuscular volume | White blood cell count	6:135426573	1	3982811	X	SH3BGRL	0	0	0.0164277	-19.8924	-13.6457
rs9402686	6:135427817	Hematological parameters | White blood cell count	6:135426573	0.9976	2520069	2	C2orf88	0	0	0.00554196	-7.15809	-1.57231
rs9402686	6:135427817	Hematological parameters | White blood cell count	6:135426573	0.9976	2528426	2	DNAJB2	0	0	0.00874643	-10.9199	-5.04097
rs9402686	6:135427817	Hematological parameters | White blood cell count	6:135426573	0.9976	3982811	X	SH3BGRL	0	0	0.0164277	-19.8924	-13.6457
rs9389269	6:135427159	Red blood cell traits	6:135426573	0.9972	2520069	2	C2orf88	0	0	0.00554196	-7.15809	-1.57231
rs9389269	6:135427159	Red blood cell traits	6:135426573	0.9972	2528426	2	DNAJB2	0	0	0.00874643	-10.9199	-5.04097
rs9389269	6:135427159	Red blood cell traits	6:135426573	0.9972	3982811	X	SH3BGRL	0	0	0.0164277	-19.8924	-13.6457
rs9376092	6:135427144	Beta thalassemia/hemoglobin E disease	6:135426573	0.9914	2528426	2	DNAJB2	0	0	0.00874643	-10.9199	-5.04097
rs9376092	6:135427144	Beta thalassemia/hemoglobin E disease	6:135426573	0.9914	3982811	X	SH3BGRL	0	0	0.0164277	-19.8924	-13.6457
rs9373124	6:135423209	Other erythrocyte phenotypes | White blood cell types	6:135426573	0.9813	2520069	2	C2orf88	0	0	0.00554196	-7.15809	-1.57231
rs9373124	6:135423209	Other erythrocyte phenotypes | White blood cell types	6:135426573	0.9813	2528426	2	DNAJB2	0	0	0.00874643	-10.9199	-5.04097
rs9373124	6:135423209	Other erythrocyte phenotypes | White blood cell types	6:135426573	0.9813	3982811	X	SH3BGRL	0	0	0.0164277	-19.8924	-13.6457
rs9399137	6:135419018	F-cell distribution | Glycated hemoglobin levels | HbA2 levels | Hematology traits | Mean corpuscular hemoglobin | Mean corpuscular volume | Platelet count	6:135426573	0.9434	2528426	2	DNAJB2	0	0	0.00874643	-10.9199	-5.04097
rs9399137	6:135419018	F-cell distribution | Glycated hemoglobin levels | HbA2 levels | Hematology traits | Mean corpuscular hemoglobin | Mean corpuscular volume | Platelet count	6:135426573	0.9434	3982811	X	SH3BGRL	0	0	0.0164277	-19.8924	-13.6457
rs7776054	6:135418916	Mean corpuscular hemoglobin	6:135426573	0.9423	2528426	2	DNAJB2	0	0	0.00874643	-10.9199	-5.04097
rs7776054	6:135418916	Mean corpuscular hemoglobin	6:135426573	0.9423	3982811	X	SH3BGRL	0	0	0.0164277	-19.8924	-13.6457
rs9376090	6:135411228	Cholesterol, total	6:135426573	0.9185	2528426	2	DNAJB2	0	0	0.00874643	-10.9199	-5.04097
rs9376090	6:135411228	Cholesterol, total	6:135426573	0.9185	3982811	X	SH3BGRL	0	0	0.0164277	-19.8924	-13.6457
rs9494145	6:135432552	Fetal hemoglobin levels in sickle cell anemia | Mean platelet volume | Red blood cell traits	6:135426573	0.8719	2528426	2	DNAJB2	0	0	0.00874643	-10.9199	-5.04097
rs9494145	6:135432552	Fetal hemoglobin levels in sickle cell anemia | Mean platelet volume | Red blood cell traits	6:135426573	0.8719	3982811	X	SH3BGRL	0	0	0.0164277	-19.8924	-13.6457
rs9483788	6:135435501	Hematocrit | Other erythrocyte phenotypes	6:135426573	0.8008	2528426	2	DNAJB2	0	0	0.00874643	-10.9199	-5.04097
rs9483788	6:135435501	Hematocrit | Other erythrocyte phenotypes	6:135426573	0.8008	3982811	X	SH3BGRL	0	0	0.0164277	-19.8924	-13.6457
rs9376092	6:135427144	Beta thalassemia/hemoglobin E disease	6:135427144	1	2787958	4	GYPB|GYPE|GYPA	0	0	0.00849794	-10.629	-4.76975
rs9376092	6:135427144	Beta thalassemia/hemoglobin E disease	6:135427144	1	3142967	8	CA1	0	0	0.00533988	-6.91963	-1.3612
rs9376092	6:135427144	Beta thalassemia/hemoglobin E disease	6:135427144	1	3890597	20	RBM38|LOC100291105	0	0	0.00760035	-9.57761	-3.78983
rs4895441	6:135426573	Mean corpuscular volume | White blood cell count	6:135427144	0.9914	2787958	4	GYPB|GYPE|GYPA	0	0	0.00849794	-10.629	-4.76975
rs4895441	6:135426573	Mean corpuscular volume | White blood cell count	6:135427144	0.9914	3890597	20	RBM38|LOC100291105	0	0	0.00760035	-9.57761	-3.78983
rs9402686	6:135427817	Hematological parameters | White blood cell count	6:135427144	0.9906	2787958	4	GYPB|GYPE|GYPA	0	0	0.00849794	-10.629	-4.76975
rs9402686	6:135427817	Hematological parameters | White blood cell count	6:135427144	0.9906	3890597	20	RBM38|LOC100291105	0	0	0.00760035	-9.57761	-3.78983
rs9389269	6:135427159	Red blood cell traits	6:135427144	0.9902	2787958	4	GYPB|GYPE|GYPA	0	0	0.00849794	-10.629	-4.76975
rs9389269	6:135427159	Red blood cell traits	6:135427144	0.9902	3890597	20	RBM38|LOC100291105	0	0	0.00760035	-9.57761	-3.78983
rs9373124	6:135423209	Other erythrocyte phenotypes | White blood cell types	6:135427144	0.9889	2787958	4	GYPB|GYPE|GYPA	0	0	0.00849794	-10.629	-4.76975
rs9373124	6:135423209	Other erythrocyte phenotypes | White blood cell types	6:135427144	0.9889	3890597	20	RBM38|LOC100291105	0	0	0.00760035	-9.57761	-3.78983
rs7776054	6:135418916	Mean corpuscular hemoglobin	6:135427144	0.9373	2787958	4	GYPB|GYPE|GYPA	0	0	0.00849794	-10.629	-4.76975
rs7776054	6:135418916	Mean corpuscular hemoglobin	6:135427144	0.9373	3890597	20	RBM38|LOC100291105	0	0	0.00760035	-9.57761	-3.78983
rs9399137	6:135419018	F-cell distribution | Glycated hemoglobin levels | HbA2 levels | Hematology traits | Mean corpuscular hemoglobin | Mean corpuscular volume | Platelet count	6:135427144	0.935	2787958	4	GYPB|GYPE|GYPA	0	0	0.00849794	-10.629	-4.76975
rs9399137	6:135419018	F-cell distribution | Glycated hemoglobin levels | HbA2 levels | Hematology traits | Mean corpuscular hemoglobin | Mean corpuscular volume | Platelet count	6:135427144	0.935	3890597	20	RBM38|LOC100291105	0	0	0.00760035	-9.57761	-3.78983
rs9376090	6:135411228	Cholesterol, total	6:135427144	0.91	2787958	4	GYPB|GYPE|GYPA	0	0	0.00849794	-10.629	-4.76975
rs9376090	6:135411228	Cholesterol, total	6:135427144	0.91	3890597	20	RBM38|LOC100291105	0	0	0.00760035	-9.57761	-3.78983
rs9494145	6:135432552	Fetal hemoglobin levels in sickle cell anemia | Mean platelet volume | Red blood cell traits	6:135427144	0.8663	2787958	4	GYPB|GYPE|GYPA	0	0	0.00849794	-10.629	-4.76975
rs9494145	6:135432552	Fetal hemoglobin levels in sickle cell anemia | Mean platelet volume | Red blood cell traits	6:135427144	0.8663	3890597	20	RBM38|LOC100291105	0	0	0.00760035	-9.57761	-3.78983
rs9389269	6:135427159	Red blood cell traits	6:135427159	1	3973803	X	XK	0	0	0.00578507	-7.4447	-1.82983
rs9402686	6:135427817	Hematological parameters | White blood cell count	6:135427159	0.9996	3973803	X	XK	0	0	0.00578507	-7.4447	-1.82983
rs4895441	6:135426573	Mean corpuscular volume | White blood cell count	6:135427159	0.9972	3973803	X	XK	0	0	0.00578507	-7.4447	-1.82983
rs9376092	6:135427144	Beta thalassemia/hemoglobin E disease	6:135427159	0.9902	3973803	X	XK	0	0	0.00578507	-7.4447	-1.82983
rs9373124	6:135423209	Other erythrocyte phenotypes | White blood cell types	6:135427159	0.9795	3973803	X	XK	0	0	0.00578507	-7.4447	-1.82983
rs9399137	6:135419018	F-cell distribution | Glycated hemoglobin levels | HbA2 levels | Hematology traits | Mean corpuscular hemoglobin | Mean corpuscular volume | Platelet count	6:135427159	0.946	3973803	X	XK	0	0	0.00578507	-7.4447	-1.82983
rs7776054	6:135418916	Mean corpuscular hemoglobin	6:135427159	0.942	3973803	X	XK	0	0	0.00578507	-7.4447	-1.82983
rs9376090	6:135411228	Cholesterol, total	6:135427159	0.9215	3973803	X	XK	0	0	0.00578507	-7.4447	-1.82983
rs9376092	6:135427144	Beta thalassemia/hemoglobin E disease	6:135428537	0.9966	2788003	4	GYPA|GYPB	0	0	0.00781211	-9.8258	-4.02106
rs9373124	6:135423209	Other erythrocyte phenotypes | White blood cell types	6:135428537	0.9921	2788003	4	GYPA|GYPB	0	0	0.00781211	-9.8258	-4.02106
rs4895441	6:135426573	Mean corpuscular volume | White blood cell count	6:135428537	0.988	2788003	4	GYPA|GYPB	0	0	0.00781211	-9.8258	-4.02106
rs9402686	6:135427817	Hematological parameters | White blood cell count	6:135428537	0.9872	2788003	4	GYPA|GYPB	0	0	0.00781211	-9.8258	-4.02106
rs9389269	6:135427159	Red blood cell traits	6:135428537	0.9868	2788003	4	GYPA|GYPB	0	0	0.00781211	-9.8258	-4.02106
rs7776054	6:135418916	Mean corpuscular hemoglobin	6:135428537	0.937	2788003	4	GYPA|GYPB	0	0	0.00781211	-9.8258	-4.02106
rs9399137	6:135419018	F-cell distribution | Glycated hemoglobin levels | HbA2 levels | Hematology traits | Mean corpuscular hemoglobin | Mean corpuscular volume | Platelet count	6:135428537	0.9329	2788003	4	GYPA|GYPB	0	0	0.00781211	-9.8258	-4.02106
rs9376090	6:135411228	Cholesterol, total	6:135428537	0.9083	2788003	4	GYPA|GYPB	0	0	0.00781211	-9.8258	-4.02106
rs9494145	6:135432552	Fetal hemoglobin levels in sickle cell anemia | Mean platelet volume | Red blood cell traits	6:135428537	0.8647	2788003	4	GYPA|GYPB	0	0	0.00781211	-9.8258	-4.02106
rs9494145	6:135432552	Fetal hemoglobin levels in sickle cell anemia | Mean platelet volume | Red blood cell traits	6:135431640	0.9624	3943414	22	FBXO7	0	0	0.00618623	-7.91705	-2.25869
rs9402686	6:135427817	Hematological parameters | White blood cell count	6:135431640	0.9188	3943414	22	FBXO7	0	0	0.00618623	-7.91705	-2.25869
rs9389269	6:135427159	Red blood cell traits	6:135431640	0.9184	3943414	22	FBXO7	0	0	0.00618623	-7.91705	-2.25869
rs4895441	6:135426573	Mean corpuscular volume | White blood cell count	6:135431640	0.9166	3943414	22	FBXO7	0	0	0.00618623	-7.91705	-2.25869
rs9376092	6:135427144	Beta thalassemia/hemoglobin E disease	6:135431640	0.9106	3943414	22	FBXO7	0	0	0.00618623	-7.91705	-2.25869
rs9373124	6:135423209	Other erythrocyte phenotypes | White blood cell types	6:135431640	0.9033	3943414	22	FBXO7	0	0	0.00618623	-7.91705	-2.25869
rs9483788	6:135435501	Hematocrit | Other erythrocyte phenotypes	6:135431640	0.8948	3943414	22	FBXO7	0	0	0.00618623	-7.91705	-2.25869
rs9399137	6:135419018	F-cell distribution | Glycated hemoglobin levels | HbA2 levels | Hematology traits | Mean corpuscular hemoglobin | Mean corpuscular volume | Platelet count	6:135431640	0.8593	3943414	22	FBXO7	0	0	0.00618623	-7.91705	-2.25869
rs7776054	6:135418916	Mean corpuscular hemoglobin	6:135431640	0.8562	3943414	22	FBXO7	0	0	0.00618623	-7.91705	-2.25869
rs9483788	6:135435501	Hematocrit | Other erythrocyte phenotypes	6:135435501	1	3550485	14	VRK1	0	0	0.00806213	-10.1187	-4.29533
rs9494145	6:135432552	Fetal hemoglobin levels in sickle cell anemia | Mean platelet volume | Red blood cell traits	6:135435501	0.9214	3550485	14	VRK1	0	0	0.00806213	-10.1187	-4.29533
rs9402686	6:135427817	Hematological parameters | White blood cell count	6:135435501	0.8035	3550485	14	VRK1	0	0	0.00806213	-10.1187	-4.29533
rs9389269	6:135427159	Red blood cell traits	6:135435501	0.8028	3550485	14	VRK1	0	0	0.00806213	-10.1187	-4.29533
rs4895441	6:135426573	Mean corpuscular volume | White blood cell count	6:135435501	0.8008	3550485	14	VRK1	0	0	0.00806213	-10.1187	-4.29533
rs6569992	6:135452152	Red blood cell traits	6:135451564	0.9452	2347732	1	TMEM56-RWDD3|TMEM56	0	0	0.0068367	-8.68162	-2.9541
rs9494145	6:135432552	Fetal hemoglobin levels in sickle cell anemia | Mean platelet volume | Red blood cell traits	6:135451564	0.8118	2347732	1	TMEM56-RWDD3|TMEM56	0	0	0.0068367	-8.68162	-2.9541
rs11154801	6:135739355	Multiple sclerosis	6:135797808	0.9588	2975385	6	AHI1	1	1	0.353835	-497.968	-493.631
rs610604	6:138199417	Psoriasis	6:138195041	0.8701	2927506	6	TNFAIP3	1	1	0.00742533	-9.37239	-7.68142
rs605066	6:139829666	HDL cholesterol	6:139829560	1	3455728	12	KRT1	0	0	0.0111712	-13.7542	-7.72167
rs668459	6:139835689	Mean corpuscular hemoglobin | Mean corpuscular volume	6:139829560	0.9884	3455728	12	KRT1	0	0	0.0111712	-13.7542	-7.72167
rs632057	6:139834012	Mean corpuscular hemoglobin | Mean corpuscular volume	6:139829560	0.8674	3455728	12	KRT1	0	0	0.0111712	-13.7542	-7.72167
rs590856	6:139844429	Red blood cell traits	6:139829560	0.8346	3455728	12	KRT1	0	0	0.0111712	-13.7542	-7.72167
rs632057	6:139834012	Mean corpuscular hemoglobin | Mean corpuscular volume	6:139829697:G_GA	0.8912	3536706	14	LGALS3	0	0	0.00996866	-12.3492	-6.38695
rs668459	6:139835689	Mean corpuscular hemoglobin | Mean corpuscular volume	6:139834354:AG_A	0.9979	4007437	X	SLC38A5	0	0	0.00558913	-7.21373	-1.62212
rs605066	6:139829666	HDL cholesterol	6:139834354:AG_A	0.9872	4007437	X	SLC38A5	0	0	0.00558913	-7.21373	-1.62212
rs668459	6:139835689	Mean corpuscular hemoglobin | Mean corpuscular volume	6:139835399	0.9681	3980745	X	FOXO4	0	0	0.00957705	-11.8914	-5.95767
rs668459	6:139835689	Mean corpuscular hemoglobin | Mean corpuscular volume	6:139835399	0.9681	3818860	19	MCOLN1	0	0	0.00875611	-10.9312	-5.0517
rs605066	6:139829666	HDL cholesterol	6:139835399	0.9568	3980745	X	FOXO4	0	0	0.00957705	-11.8914	-5.95767
rs605066	6:139829666	HDL cholesterol	6:139835399	0.9568	3818860	19	MCOLN1	0	0	0.00875611	-10.9312	-5.0517
rs632057	6:139834012	Mean corpuscular hemoglobin | Mean corpuscular volume	6:139835399	0.849	3980745	X	FOXO4	0	0	0.00957705	-11.8914	-5.95767
rs632057	6:139834012	Mean corpuscular hemoglobin | Mean corpuscular volume	6:139835399	0.849	3818860	19	MCOLN1	0	0	0.00875611	-10.9312	-5.0517
rs590856	6:139844429	Red blood cell traits	6:139835399	0.812	3980745	X	FOXO4	0	0	0.00957705	-11.8914	-5.95767
rs590856	6:139844429	Red blood cell traits	6:139835399	0.812	3818860	19	MCOLN1	0	0	0.00875611	-10.9312	-5.0517
rs668459	6:139835689	Mean corpuscular hemoglobin | Mean corpuscular volume	6:139837128	0.9981	2777714	4	SNCA	0	0	0.00736008	-9.29587	-3.52691
rs668459	6:139835689	Mean corpuscular hemoglobin | Mean corpuscular volume	6:139837128	0.9981	3456666	12	NFE2	0	0	0.00698644	-8.85744	-3.11715
rs605066	6:139829666	HDL cholesterol	6:139837128	0.9859	2777714	4	SNCA	0	0	0.00736008	-9.29587	-3.52691
rs605066	6:139829666	HDL cholesterol	6:139837128	0.9859	3456666	12	NFE2	0	0	0.00698644	-8.85744	-3.11715
rs632057	6:139834012	Mean corpuscular hemoglobin | Mean corpuscular volume	6:139837128	0.8742	2777714	4	SNCA	0	0	0.00736008	-9.29587	-3.52691
rs632057	6:139834012	Mean corpuscular hemoglobin | Mean corpuscular volume	6:139837128	0.8742	3456666	12	NFE2	0	0	0.00698644	-8.85744	-3.11715
rs590856	6:139844429	Red blood cell traits	6:139837128	0.8506	2777714	4	SNCA	0	0	0.00736008	-9.29587	-3.52691
rs590856	6:139844429	Red blood cell traits	6:139837128	0.8506	3456666	12	NFE2	0	0	0.00698644	-8.85744	-3.11715
rs628751	6:139838419	Mean corpuscular hemoglobin	6:139838419	1	2613441	3	KAT2B	0	0	0.00749923	-9.45905	-3.67909
rs628751	6:139838419	Mean corpuscular hemoglobin	6:139838419	1	2849469	5	ANKH|LOC100130744	0	0	0.00706679	-8.95175	-3.2051
rs628751	6:139838419	Mean corpuscular hemoglobin	6:139838419	1	3553607	14	EIF5	0	0	0.00546265	-7.06453	-1.48941
rs628751	6:139838419	Mean corpuscular hemoglobin	6:139838419	1	3937130	22	C22orf25	0	0	0.00555931	-7.17856	-1.59059
rs643381	6:139839423	Mean corpuscular volume	6:139838419	0.9928	2613441	3	KAT2B	0	0	0.00749923	-9.45905	-3.67909
rs643381	6:139839423	Mean corpuscular volume	6:139838419	0.9928	2849469	5	ANKH|LOC100130744	0	0	0.00706679	-8.95175	-3.2051
rs643381	6:139839423	Mean corpuscular volume	6:139838419	0.9928	3553607	14	EIF5	0	0	0.00546265	-7.06453	-1.48941
rs643381	6:139839423	Mean corpuscular volume	6:139838419	0.9928	3937130	22	C22orf25	0	0	0.00555931	-7.17856	-1.59059
rs590856	6:139844429	Red blood cell traits	6:139838419	0.8353	2613441	3	KAT2B	0	0	0.00749923	-9.45905	-3.67909
rs590856	6:139844429	Red blood cell traits	6:139838419	0.8353	2849469	5	ANKH|LOC100130744	0	0	0.00706679	-8.95175	-3.2051
rs590856	6:139844429	Red blood cell traits	6:139838419	0.8353	3937130	22	C22orf25	0	0	0.00555931	-7.17856	-1.59059
rs643381	6:139839423	Mean corpuscular volume	6:139839423	1	2325274	1	PITHD1	0	0	0.020259	-24.372	-17.9972
rs643381	6:139839423	Mean corpuscular volume	6:139839423	1	2318257	1	ESPN|ESPNP|TNFRSF25	0	0	0.012284	-15.0537	-8.96882
rs643381	6:139839423	Mean corpuscular volume	6:139839423	1	2340350	1	DNAJC6|LOC645195	0	0	0.00753822	-9.50476	-3.72171
rs643381	6:139839423	Mean corpuscular volume	6:139839423	1	3235726	10	OPTN	0	0	0.0120102	-14.7339	-8.66117
rs643381	6:139839423	Mean corpuscular volume	6:139839423	1	3874636	20	SMOX	0	0	0.00620119	-7.93465	-2.27474
rs628751	6:139838419	Mean corpuscular hemoglobin	6:139839423	0.9928	2325274	1	PITHD1	0	0	0.020259	-24.372	-17.9972
rs628751	6:139838419	Mean corpuscular hemoglobin	6:139839423	0.9928	2318257	1	ESPN|ESPNP|TNFRSF25	0	0	0.012284	-15.0537	-8.96882
rs628751	6:139838419	Mean corpuscular hemoglobin	6:139839423	0.9928	2340350	1	DNAJC6|LOC645195	0	0	0.00753822	-9.50476	-3.72171
rs628751	6:139838419	Mean corpuscular hemoglobin	6:139839423	0.9928	3235726	10	OPTN	0	0	0.0120102	-14.7339	-8.66117
rs628751	6:139838419	Mean corpuscular hemoglobin	6:139839423	0.9928	3874636	20	SMOX	0	0	0.00620119	-7.93465	-2.27474
rs590856	6:139844429	Red blood cell traits	6:139839423	0.8313	2325274	1	PITHD1	0	0	0.020259	-24.372	-17.9972
rs590856	6:139844429	Red blood cell traits	6:139839423	0.8313	2318257	1	ESPN|ESPNP|TNFRSF25	0	0	0.012284	-15.0537	-8.96882
rs590856	6:139844429	Red blood cell traits	6:139839423	0.8313	2340350	1	DNAJC6|LOC645195	0	0	0.00753822	-9.50476	-3.72171
rs590856	6:139844429	Red blood cell traits	6:139839423	0.8313	3235726	10	OPTN	0	0	0.0120102	-14.7339	-8.66117
rs628751	6:139838419	Mean corpuscular hemoglobin	6:139839960	0.9997	3759077	17	SLC25A39	0	0	0.00561649	-7.24599	-1.65113
rs643381	6:139839423	Mean corpuscular volume	6:139839960	0.9929	3759077	17	SLC25A39	0	0	0.00561649	-7.24599	-1.65113
rs590856	6:139844429	Red blood cell traits	6:139840693	0.9885	3781654	18	RIOK3	0	0	0.00831257	-10.412	-4.56885
rs590856	6:139844429	Red blood cell traits	6:139840693	0.9885	2440413	1	ITLN1	0	0	0.00538249	-6.96993	-1.4054
rs590856	6:139844429	Red blood cell traits	6:139840693	0.9885	2442698	1	CREG1	0	0	0.014662	-17.8302	-11.6469
rs590856	6:139844429	Red blood cell traits	6:139840693	0.9885	2466141	2	ACP1	0	0	0.00693358	-8.79538	-3.05952
rs590856	6:139844429	Red blood cell traits	6:139840693	0.9885	2612813	3	PLCL2	0	0	0.0166927	-20.202	-13.9464
rs590856	6:139844429	Red blood cell traits	6:139840693	0.9885	2831519	5	CYSTM1|PURA	0	0	0.00572492	-7.37381	-1.76591
rs590856	6:139844429	Red blood cell traits	6:139840693	0.9885	2905432	6	TBC1D22B	0	0	0.0128168	-15.6758	-9.56788
rs590856	6:139844429	Red blood cell traits	6:139840693	0.9885	2990464	7	ARL4A	0	0	0.0158184	-19.1807	-12.9545
rs590856	6:139844429	Red blood cell traits	6:139840693	0.9885	3181240	9	TMOD1|TSTD2	0	0	0.00750002	-9.45998	-3.67995
rs590856	6:139844429	Red blood cell traits	6:139840693	0.9885	3279982	10	PTPLA	0	0	0.00660262	-8.40665	-2.70308
rs590856	6:139844429	Red blood cell traits	6:139840693	0.9885	3281068	10	PIP4K2A	0	0	0.00845092	-10.574	-4.71889
rs590856	6:139844429	Red blood cell traits	6:139840693	0.9885	3375192	11	VWCE	0	0	0.00770367	-9.69871	-3.90279
rs590856	6:139844429	Red blood cell traits	6:139840693	0.9885	3402736	12	PTMS	0	0	0.00751844	-9.48157	-3.70004
rs590856	6:139844429	Red blood cell traits	6:139840693	0.9885	3464912	12	POC1B	0	0	0.0165393	-20.0227	-13.772
rs590856	6:139844429	Red blood cell traits	6:139840693	0.9885	3543979	14	C14orf45|ALDH6A1|ENTPD5	0	0	0.00707308	-8.95914	-3.212
rs590856	6:139844429	Red blood cell traits	6:139840693	0.9885	3569257	14	PLEK2	0	0	0.0228672	-27.427	-20.9836
rs590856	6:139844429	Red blood cell traits	6:139840693	0.9885	3657253	16	AHSP|VN1R3	0	0	0.0133535	-16.3024	-10.1713
rs590856	6:139844429	Red blood cell traits	6:139840693	0.9885	3695867	16	RANBP10|TSNAXIP1	0	0	0.0232345	-27.8576	-21.4052
rs590856	6:139844429	Red blood cell traits	6:139840693	0.9885	3769969	17	FAM104A|C17orf80|COG1	0	0	0.00824611	-10.3342	-4.49664
rs590856	6:139844429	Red blood cell traits	6:139840693	0.9885	3786868	18	SLC14A1	0	0	0.00743301	-9.3814	-3.6064
rs590856	6:139844429	Red blood cell traits	6:139840693	0.9885	3873389	20	PSMF1|TMEM74B	0	0	0.00567845	-7.31903	-1.71657
rs590856	6:139844429	Red blood cell traits	6:139840693	0.9885	3980035	X	YIPF6	0	0	0.00788152	-9.90714	-4.0972
rs668459	6:139835689	Mean corpuscular hemoglobin | Mean corpuscular volume	6:139840693	0.865	3781654	18	RIOK3	0	0	0.00831257	-10.412	-4.56885
rs668459	6:139835689	Mean corpuscular hemoglobin | Mean corpuscular volume	6:139840693	0.865	2442698	1	CREG1	0	0	0.014662	-17.8302	-11.6469
rs668459	6:139835689	Mean corpuscular hemoglobin | Mean corpuscular volume	6:139840693	0.865	2466141	2	ACP1	0	0	0.00693358	-8.79538	-3.05952
rs668459	6:139835689	Mean corpuscular hemoglobin | Mean corpuscular volume	6:139840693	0.865	2612813	3	PLCL2	0	0	0.0166927	-20.202	-13.9464
rs668459	6:139835689	Mean corpuscular hemoglobin | Mean corpuscular volume	6:139840693	0.865	2905432	6	TBC1D22B	0	0	0.0128168	-15.6758	-9.56788
rs668459	6:139835689	Mean corpuscular hemoglobin | Mean corpuscular volume	6:139840693	0.865	2990464	7	ARL4A	0	0	0.0158184	-19.1807	-12.9545
rs668459	6:139835689	Mean corpuscular hemoglobin | Mean corpuscular volume	6:139840693	0.865	3181240	9	TMOD1|TSTD2	0	0	0.00750002	-9.45998	-3.67995
rs668459	6:139835689	Mean corpuscular hemoglobin | Mean corpuscular volume	6:139840693	0.865	3281068	10	PIP4K2A	0	0	0.00845092	-10.574	-4.71889
rs668459	6:139835689	Mean corpuscular hemoglobin | Mean corpuscular volume	6:139840693	0.865	3375192	11	VWCE	0	0	0.00770367	-9.69871	-3.90279
rs668459	6:139835689	Mean corpuscular hemoglobin | Mean corpuscular volume	6:139840693	0.865	3402736	12	PTMS	0	0	0.00751844	-9.48157	-3.70004
rs668459	6:139835689	Mean corpuscular hemoglobin | Mean corpuscular volume	6:139840693	0.865	3464912	12	POC1B	0	0	0.0165393	-20.0227	-13.772
rs668459	6:139835689	Mean corpuscular hemoglobin | Mean corpuscular volume	6:139840693	0.865	3543979	14	C14orf45|ALDH6A1|ENTPD5	0	0	0.00707308	-8.95914	-3.212
rs668459	6:139835689	Mean corpuscular hemoglobin | Mean corpuscular volume	6:139840693	0.865	3569257	14	PLEK2	0	0	0.0228672	-27.427	-20.9836
rs668459	6:139835689	Mean corpuscular hemoglobin | Mean corpuscular volume	6:139840693	0.865	3657253	16	AHSP|VN1R3	0	0	0.0133535	-16.3024	-10.1713
rs668459	6:139835689	Mean corpuscular hemoglobin | Mean corpuscular volume	6:139840693	0.865	3695867	16	RANBP10|TSNAXIP1	0	0	0.0232345	-27.8576	-21.4052
rs668459	6:139835689	Mean corpuscular hemoglobin | Mean corpuscular volume	6:139840693	0.865	3769969	17	FAM104A|C17orf80|COG1	0	0	0.00824611	-10.3342	-4.49664
rs668459	6:139835689	Mean corpuscular hemoglobin | Mean corpuscular volume	6:139840693	0.865	3786868	18	SLC14A1	0	0	0.00743301	-9.3814	-3.6064
rs668459	6:139835689	Mean corpuscular hemoglobin | Mean corpuscular volume	6:139840693	0.865	3980035	X	YIPF6	0	0	0.00788152	-9.90714	-4.0972
rs605066	6:139829666	HDL cholesterol	6:139840693	0.8495	3781654	18	RIOK3	0	0	0.00831257	-10.412	-4.56885
rs605066	6:139829666	HDL cholesterol	6:139840693	0.8495	2442698	1	CREG1	0	0	0.014662	-17.8302	-11.6469
rs605066	6:139829666	HDL cholesterol	6:139840693	0.8495	2466141	2	ACP1	0	0	0.00693358	-8.79538	-3.05952
rs605066	6:139829666	HDL cholesterol	6:139840693	0.8495	2612813	3	PLCL2	0	0	0.0166927	-20.202	-13.9464
rs605066	6:139829666	HDL cholesterol	6:139840693	0.8495	2905432	6	TBC1D22B	0	0	0.0128168	-15.6758	-9.56788
rs605066	6:139829666	HDL cholesterol	6:139840693	0.8495	2990464	7	ARL4A	0	0	0.0158184	-19.1807	-12.9545
rs605066	6:139829666	HDL cholesterol	6:139840693	0.8495	3281068	10	PIP4K2A	0	0	0.00845092	-10.574	-4.71889
rs605066	6:139829666	HDL cholesterol	6:139840693	0.8495	3375192	11	VWCE	0	0	0.00770367	-9.69871	-3.90279
rs605066	6:139829666	HDL cholesterol	6:139840693	0.8495	3402736	12	PTMS	0	0	0.00751844	-9.48157	-3.70004
rs605066	6:139829666	HDL cholesterol	6:139840693	0.8495	3464912	12	POC1B	0	0	0.0165393	-20.0227	-13.772
rs605066	6:139829666	HDL cholesterol	6:139840693	0.8495	3543979	14	C14orf45|ALDH6A1|ENTPD5	0	0	0.00707308	-8.95914	-3.212
rs605066	6:139829666	HDL cholesterol	6:139840693	0.8495	3569257	14	PLEK2	0	0	0.0228672	-27.427	-20.9836
rs605066	6:139829666	HDL cholesterol	6:139840693	0.8495	3657253	16	AHSP|VN1R3	0	0	0.0133535	-16.3024	-10.1713
rs605066	6:139829666	HDL cholesterol	6:139840693	0.8495	3695867	16	RANBP10|TSNAXIP1	0	0	0.0232345	-27.8576	-21.4052
rs605066	6:139829666	HDL cholesterol	6:139840693	0.8495	3769969	17	FAM104A|C17orf80|COG1	0	0	0.00824611	-10.3342	-4.49664
rs605066	6:139829666	HDL cholesterol	6:139840693	0.8495	3786868	18	SLC14A1	0	0	0.00743301	-9.3814	-3.6064
rs605066	6:139829666	HDL cholesterol	6:139840693	0.8495	3980035	X	YIPF6	0	0	0.00788152	-9.90714	-4.0972
rs628751	6:139838419	Mean corpuscular hemoglobin	6:139840693	0.8446	3781654	18	RIOK3	0	0	0.00831257	-10.412	-4.56885
rs628751	6:139838419	Mean corpuscular hemoglobin	6:139840693	0.8446	2442698	1	CREG1	0	0	0.014662	-17.8302	-11.6469
rs628751	6:139838419	Mean corpuscular hemoglobin	6:139840693	0.8446	2466141	2	ACP1	0	0	0.00693358	-8.79538	-3.05952
rs628751	6:139838419	Mean corpuscular hemoglobin	6:139840693	0.8446	2612813	3	PLCL2	0	0	0.0166927	-20.202	-13.9464
rs628751	6:139838419	Mean corpuscular hemoglobin	6:139840693	0.8446	2831519	5	CYSTM1|PURA	0	0	0.00572492	-7.37381	-1.76591
rs628751	6:139838419	Mean corpuscular hemoglobin	6:139840693	0.8446	2905432	6	TBC1D22B	0	0	0.0128168	-15.6758	-9.56788
rs628751	6:139838419	Mean corpuscular hemoglobin	6:139840693	0.8446	2990464	7	ARL4A	0	0	0.0158184	-19.1807	-12.9545
rs628751	6:139838419	Mean corpuscular hemoglobin	6:139840693	0.8446	3181240	9	TMOD1|TSTD2	0	0	0.00750002	-9.45998	-3.67995
rs628751	6:139838419	Mean corpuscular hemoglobin	6:139840693	0.8446	3279982	10	PTPLA	0	0	0.00660262	-8.40665	-2.70308
rs628751	6:139838419	Mean corpuscular hemoglobin	6:139840693	0.8446	3281068	10	PIP4K2A	0	0	0.00845092	-10.574	-4.71889
rs628751	6:139838419	Mean corpuscular hemoglobin	6:139840693	0.8446	3375192	11	VWCE	0	0	0.00770367	-9.69871	-3.90279
rs628751	6:139838419	Mean corpuscular hemoglobin	6:139840693	0.8446	3402736	12	PTMS	0	0	0.00751844	-9.48157	-3.70004
rs628751	6:139838419	Mean corpuscular hemoglobin	6:139840693	0.8446	3464912	12	POC1B	0	0	0.0165393	-20.0227	-13.772
rs628751	6:139838419	Mean corpuscular hemoglobin	6:139840693	0.8446	3543979	14	C14orf45|ALDH6A1|ENTPD5	0	0	0.00707308	-8.95914	-3.212
rs628751	6:139838419	Mean corpuscular hemoglobin	6:139840693	0.8446	3569257	14	PLEK2	0	0	0.0228672	-27.427	-20.9836
rs628751	6:139838419	Mean corpuscular hemoglobin	6:139840693	0.8446	3657253	16	AHSP|VN1R3	0	0	0.0133535	-16.3024	-10.1713
rs628751	6:139838419	Mean corpuscular hemoglobin	6:139840693	0.8446	3695867	16	RANBP10|TSNAXIP1	0	0	0.0232345	-27.8576	-21.4052
rs628751	6:139838419	Mean corpuscular hemoglobin	6:139840693	0.8446	3769969	17	FAM104A|C17orf80|COG1	0	0	0.00824611	-10.3342	-4.49664
rs628751	6:139838419	Mean corpuscular hemoglobin	6:139840693	0.8446	3786868	18	SLC14A1	0	0	0.00743301	-9.3814	-3.6064
rs628751	6:139838419	Mean corpuscular hemoglobin	6:139840693	0.8446	3980035	X	YIPF6	0	0	0.00788152	-9.90714	-4.0972
rs643381	6:139839423	Mean corpuscular volume	6:139840693	0.8406	3781654	18	RIOK3	0	0	0.00831257	-10.412	-4.56885
rs643381	6:139839423	Mean corpuscular volume	6:139840693	0.8406	2442698	1	CREG1	0	0	0.014662	-17.8302	-11.6469
rs643381	6:139839423	Mean corpuscular volume	6:139840693	0.8406	2466141	2	ACP1	0	0	0.00693358	-8.79538	-3.05952
rs643381	6:139839423	Mean corpuscular volume	6:139840693	0.8406	2612813	3	PLCL2	0	0	0.0166927	-20.202	-13.9464
rs643381	6:139839423	Mean corpuscular volume	6:139840693	0.8406	2831519	5	CYSTM1|PURA	0	0	0.00572492	-7.37381	-1.76591
rs643381	6:139839423	Mean corpuscular volume	6:139840693	0.8406	2905432	6	TBC1D22B	0	0	0.0128168	-15.6758	-9.56788
rs643381	6:139839423	Mean corpuscular volume	6:139840693	0.8406	2990464	7	ARL4A	0	0	0.0158184	-19.1807	-12.9545
rs643381	6:139839423	Mean corpuscular volume	6:139840693	0.8406	3181240	9	TMOD1|TSTD2	0	0	0.00750002	-9.45998	-3.67995
rs643381	6:139839423	Mean corpuscular volume	6:139840693	0.8406	3279982	10	PTPLA	0	0	0.00660262	-8.40665	-2.70308
rs643381	6:139839423	Mean corpuscular volume	6:139840693	0.8406	3281068	10	PIP4K2A	0	0	0.00845092	-10.574	-4.71889
rs643381	6:139839423	Mean corpuscular volume	6:139840693	0.8406	3375192	11	VWCE	0	0	0.00770367	-9.69871	-3.90279
rs643381	6:139839423	Mean corpuscular volume	6:139840693	0.8406	3402736	12	PTMS	0	0	0.00751844	-9.48157	-3.70004
rs643381	6:139839423	Mean corpuscular volume	6:139840693	0.8406	3464912	12	POC1B	0	0	0.0165393	-20.0227	-13.772
rs643381	6:139839423	Mean corpuscular volume	6:139840693	0.8406	3543979	14	C14orf45|ALDH6A1|ENTPD5	0	0	0.00707308	-8.95914	-3.212
rs643381	6:139839423	Mean corpuscular volume	6:139840693	0.8406	3569257	14	PLEK2	0	0	0.0228672	-27.427	-20.9836
rs643381	6:139839423	Mean corpuscular volume	6:139840693	0.8406	3657253	16	AHSP|VN1R3	0	0	0.0133535	-16.3024	-10.1713
rs643381	6:139839423	Mean corpuscular volume	6:139840693	0.8406	3695867	16	RANBP10|TSNAXIP1	0	0	0.0232345	-27.8576	-21.4052
rs643381	6:139839423	Mean corpuscular volume	6:139840693	0.8406	3769969	17	FAM104A|C17orf80|COG1	0	0	0.00824611	-10.3342	-4.49664
rs643381	6:139839423	Mean corpuscular volume	6:139840693	0.8406	3786868	18	SLC14A1	0	0	0.00743301	-9.3814	-3.6064
rs643381	6:139839423	Mean corpuscular volume	6:139840693	0.8406	3980035	X	YIPF6	0	0	0.00788152	-9.90714	-4.0972
rs628751	6:139838419	Mean corpuscular hemoglobin	6:139843350	0.9811	3556386	14	RAB2B	0	0	0.00579232	-7.45324	-1.83758
rs643381	6:139839423	Mean corpuscular volume	6:139843350	0.9737	3556386	14	RAB2B	0	0	0.00579232	-7.45324	-1.83758
rs628751	6:139838419	Mean corpuscular hemoglobin	6:139843583	0.9852	2594812	2	TRAK2|SCYL2	0	0	0.00944783	-11.7403	-5.81576
rs628751	6:139838419	Mean corpuscular hemoglobin	6:139843583	0.9852	2411173	1	PDZK1IP1	0	0	0.009331	-11.6037	-5.68815
rs628751	6:139838419	Mean corpuscular hemoglobin	6:139843583	0.9852	2949148	6	BAG6	0	0	0.0068983	-8.75396	-3.02096
rs628751	6:139838419	Mean corpuscular hemoglobin	6:139843583	0.9852	3173673	9	PIP5K1B	0	0	0.0108422	-13.3699	-7.35548
rs628751	6:139838419	Mean corpuscular hemoglobin	6:139843583	0.9852	3430086	12	TCP11L2	0	0	0.00906353	-11.2909	-5.39178
rs643381	6:139839423	Mean corpuscular volume	6:139843583	0.9786	2594812	2	TRAK2|SCYL2	0	0	0.00944783	-11.7403	-5.81576
rs643381	6:139839423	Mean corpuscular volume	6:139843583	0.9786	2411173	1	PDZK1IP1	0	0	0.009331	-11.6037	-5.68815
rs643381	6:139839423	Mean corpuscular volume	6:139843583	0.9786	2949148	6	BAG6	0	0	0.0068983	-8.75396	-3.02096
rs643381	6:139839423	Mean corpuscular volume	6:139843583	0.9786	3173673	9	PIP5K1B	0	0	0.0108422	-13.3699	-7.35548
rs643381	6:139839423	Mean corpuscular volume	6:139843583	0.9786	3430086	12	TCP11L2	0	0	0.00906353	-11.2909	-5.39178
rs590856	6:139844429	Red blood cell traits	6:139843583	0.8394	2594812	2	TRAK2|SCYL2	0	0	0.00944783	-11.7403	-5.81576
rs590856	6:139844429	Red blood cell traits	6:139843583	0.8394	2411173	1	PDZK1IP1	0	0	0.009331	-11.6037	-5.68815
rs590856	6:139844429	Red blood cell traits	6:139843583	0.8394	2949148	6	BAG6	0	0	0.0068983	-8.75396	-3.02096
rs590856	6:139844429	Red blood cell traits	6:139843583	0.8394	3173673	9	PIP5K1B	0	0	0.0108422	-13.3699	-7.35548
rs590856	6:139844429	Red blood cell traits	6:139843583	0.8394	3430086	12	TCP11L2	0	0	0.00906353	-11.2909	-5.39178
rs590856	6:139844429	Red blood cell traits	6:139844429	1	2540157	2	ODC1	0	0	0.0164762	-19.9491	-13.7005
rs590856	6:139844429	Red blood cell traits	6:139844429	1	2708922	3	IGF2BP2	0	0	0.034766	-41.439	-34.7295
rs590856	6:139844429	Red blood cell traits	6:139844429	1	2905404	6	PIM1	0	0	0.0163876	-19.8455	-13.6003
rs590856	6:139844429	Red blood cell traits	6:139844429	1	3035892	7	GNA12	0	0	0.0106192	-13.1094	-7.10789
rs590856	6:139844429	Red blood cell traits	6:139844429	1	3286975	10	ZFAND4	0	0	0.0185931	-22.4232	-16.1007
rs590856	6:139844429	Red blood cell traits	6:139844429	1	3434413	12	RNF10	0	0	0.00864762	-10.8042	-4.93244
rs590856	6:139844429	Red blood cell traits	6:139844429	1	3506738	13	USP12	0	0	0.00686145	-8.71069	-2.9808
rs590856	6:139844429	Red blood cell traits	6:139844429	1	3642654	16	HBM	0	0	0.00771092	-9.70722	-3.9107
rs590856	6:139844429	Red blood cell traits	6:139844429	1	3681956	16	KIAA0430	0	0	0.00731866	-9.24728	-3.48132
rs590856	6:139844429	Red blood cell traits	6:139844429	1	3683037	16	ARL6IP1	0	0	0.00539819	-6.98846	-1.42177
rs590856	6:139844429	Red blood cell traits	6:139844429	1	3789947	18	NEDD4L	0	0	0.0160681	-19.4724	-13.2385
rs668459	6:139835689	Mean corpuscular hemoglobin | Mean corpuscular volume	6:139844429	0.8495	2540157	2	ODC1	0	0	0.0164762	-19.9491	-13.7005
rs668459	6:139835689	Mean corpuscular hemoglobin | Mean corpuscular volume	6:139844429	0.8495	2708922	3	IGF2BP2	0	0	0.034766	-41.439	-34.7295
rs668459	6:139835689	Mean corpuscular hemoglobin | Mean corpuscular volume	6:139844429	0.8495	2905404	6	PIM1	0	0	0.0163876	-19.8455	-13.6003
rs668459	6:139835689	Mean corpuscular hemoglobin | Mean corpuscular volume	6:139844429	0.8495	3035892	7	GNA12	0	0	0.0106192	-13.1094	-7.10789
rs668459	6:139835689	Mean corpuscular hemoglobin | Mean corpuscular volume	6:139844429	0.8495	3286975	10	ZFAND4	0	0	0.0185931	-22.4232	-16.1007
rs668459	6:139835689	Mean corpuscular hemoglobin | Mean corpuscular volume	6:139844429	0.8495	3434413	12	RNF10	0	0	0.00864762	-10.8042	-4.93244
rs668459	6:139835689	Mean corpuscular hemoglobin | Mean corpuscular volume	6:139844429	0.8495	3506738	13	USP12	0	0	0.00686145	-8.71069	-2.9808
rs668459	6:139835689	Mean corpuscular hemoglobin | Mean corpuscular volume	6:139844429	0.8495	3642654	16	HBM	0	0	0.00771092	-9.70722	-3.9107
rs668459	6:139835689	Mean corpuscular hemoglobin | Mean corpuscular volume	6:139844429	0.8495	3681956	16	KIAA0430	0	0	0.00731866	-9.24728	-3.48132
rs668459	6:139835689	Mean corpuscular hemoglobin | Mean corpuscular volume	6:139844429	0.8495	3789947	18	NEDD4L	0	0	0.0160681	-19.4724	-13.2385
rs628751	6:139838419	Mean corpuscular hemoglobin	6:139844429	0.8353	2540157	2	ODC1	0	0	0.0164762	-19.9491	-13.7005
rs628751	6:139838419	Mean corpuscular hemoglobin	6:139844429	0.8353	2708922	3	IGF2BP2	0	0	0.034766	-41.439	-34.7295
rs628751	6:139838419	Mean corpuscular hemoglobin	6:139844429	0.8353	2905404	6	PIM1	0	0	0.0163876	-19.8455	-13.6003
rs628751	6:139838419	Mean corpuscular hemoglobin	6:139844429	0.8353	3035892	7	GNA12	0	0	0.0106192	-13.1094	-7.10789
rs628751	6:139838419	Mean corpuscular hemoglobin	6:139844429	0.8353	3286975	10	ZFAND4	0	0	0.0185931	-22.4232	-16.1007
rs628751	6:139838419	Mean corpuscular hemoglobin	6:139844429	0.8353	3434413	12	RNF10	0	0	0.00864762	-10.8042	-4.93244
rs628751	6:139838419	Mean corpuscular hemoglobin	6:139844429	0.8353	3506738	13	USP12	0	0	0.00686145	-8.71069	-2.9808
rs628751	6:139838419	Mean corpuscular hemoglobin	6:139844429	0.8353	3642654	16	HBM	0	0	0.00771092	-9.70722	-3.9107
rs628751	6:139838419	Mean corpuscular hemoglobin	6:139844429	0.8353	3681956	16	KIAA0430	0	0	0.00731866	-9.24728	-3.48132
rs628751	6:139838419	Mean corpuscular hemoglobin	6:139844429	0.8353	3789947	18	NEDD4L	0	0	0.0160681	-19.4724	-13.2385
rs605066	6:139829666	HDL cholesterol	6:139844429	0.8346	2540157	2	ODC1	0	0	0.0164762	-19.9491	-13.7005
rs605066	6:139829666	HDL cholesterol	6:139844429	0.8346	2708922	3	IGF2BP2	0	0	0.034766	-41.439	-34.7295
rs605066	6:139829666	HDL cholesterol	6:139844429	0.8346	2905404	6	PIM1	0	0	0.0163876	-19.8455	-13.6003
rs605066	6:139829666	HDL cholesterol	6:139844429	0.8346	3035892	7	GNA12	0	0	0.0106192	-13.1094	-7.10789
rs605066	6:139829666	HDL cholesterol	6:139844429	0.8346	3286975	10	ZFAND4	0	0	0.0185931	-22.4232	-16.1007
rs605066	6:139829666	HDL cholesterol	6:139844429	0.8346	3434413	12	RNF10	0	0	0.00864762	-10.8042	-4.93244
rs605066	6:139829666	HDL cholesterol	6:139844429	0.8346	3506738	13	USP12	0	0	0.00686145	-8.71069	-2.9808
rs605066	6:139829666	HDL cholesterol	6:139844429	0.8346	3642654	16	HBM	0	0	0.00771092	-9.70722	-3.9107
rs605066	6:139829666	HDL cholesterol	6:139844429	0.8346	3681956	16	KIAA0430	0	0	0.00731866	-9.24728	-3.48132
rs605066	6:139829666	HDL cholesterol	6:139844429	0.8346	3789947	18	NEDD4L	0	0	0.0160681	-19.4724	-13.2385
rs643381	6:139839423	Mean corpuscular volume	6:139844429	0.8313	2540157	2	ODC1	0	0	0.0164762	-19.9491	-13.7005
rs643381	6:139839423	Mean corpuscular volume	6:139844429	0.8313	2708922	3	IGF2BP2	0	0	0.034766	-41.439	-34.7295
rs643381	6:139839423	Mean corpuscular volume	6:139844429	0.8313	2905404	6	PIM1	0	0	0.0163876	-19.8455	-13.6003
rs643381	6:139839423	Mean corpuscular volume	6:139844429	0.8313	3035892	7	GNA12	0	0	0.0106192	-13.1094	-7.10789
rs643381	6:139839423	Mean corpuscular volume	6:139844429	0.8313	3286975	10	ZFAND4	0	0	0.0185931	-22.4232	-16.1007
rs643381	6:139839423	Mean corpuscular volume	6:139844429	0.8313	3434413	12	RNF10	0	0	0.00864762	-10.8042	-4.93244
rs643381	6:139839423	Mean corpuscular volume	6:139844429	0.8313	3506738	13	USP12	0	0	0.00686145	-8.71069	-2.9808
rs643381	6:139839423	Mean corpuscular volume	6:139844429	0.8313	3642654	16	HBM	0	0	0.00771092	-9.70722	-3.9107
rs643381	6:139839423	Mean corpuscular volume	6:139844429	0.8313	3681956	16	KIAA0430	0	0	0.00731866	-9.24728	-3.48132
rs643381	6:139839423	Mean corpuscular volume	6:139844429	0.8313	3789947	18	NEDD4L	0	0	0.0160681	-19.4724	-13.2385
rs12529514	6:14096658	Rheumatoid arthritis	6:14089199	0.9274	2895841	6	CD83|LOC100128517	1	1	0.0241339	-28.9125	-26.7737
[truncated: 359 more rows]

## Sheet: Table S10b
Rs_ID	Marker	disease/trait	Max(Is_Cis)	Is_Cis	BlockNumber	Transcript_Cluster_ID	Transcript_Chr	Transcript_GeneSymbol	RSq	log10P	log10FDR	is_LVSorLD80%
rs425277	1:2069172	Height	0	0	5274	2900059	6	HIST1H2BM	0.0125008	-15.3068	-9.21308	1
rs2284746	1:17306675	Height | Pulmonary function | Pulmonary function (interaction)	0	0	16091	3953196	22	DGCR6L|DGCR6	0.0149801	-18.2016	-12.0056	0
rs3738814	1:17331676	Height	0	0	16091	3953196	22	DGCR6L|DGCR6	0.00771406	-9.71089	-3.91413	0
rs13375749	1:53695882	Blood metabolite levels	0	0	9173	3334484	11	ESRRA	0.00603763	-7.74216	-2.0998	0
rs13375749	1:53695882	Blood metabolite levels	0	0	14169	3815610	19	ATP5D	0.00679987	-8.63838	-2.91447	0
rs494453	1:112192122	Osteoporosis-related phenotypes	0	0	9028	3323824	11	SLC17A6	0.0102297	-12.6543	-6.67484	1
rs3897478	1:120451190	Crohn's disease	0	0	440	2355615	1	SEC22B|NUDT4P1|NUDT4	0.00537525	-6.96139	-1.39793	1
rs2230061	1:150727539	Fat body mass	0	0	15716	3920066	21	CLDN14	0.00632321	-8.07818	-2.4031	0
rs1011731	1:172346548	Waist-hip ratio	0	0	6394	3014347	7	NPTX2	0.00545004	-7.04965	-1.47612	0
rs714515	1:172352990	Waist-to-hip ratio adjusted for body mass index	0	0	6394	3014347	7	NPTX2	0.00542784	-7.02345	-1.45283	0
rs1668871	1:205237137	Platelet count	0	0	13093	3714729	17	MAP2K3	0.00528171	-6.85094	-1.30121	0
rs1172130	1:205244953	Mean platelet volume	0	0	13093	3714729	17	MAP2K3	0.00533468	-6.91349	-1.35583	0
rs3811444	1:248039451	Platelet count | Red blood cell fatty acid levels | Red blood cell traits	0	0	111	2325274	1	PITHD1	0.00639742	-8.16544	-2.48212	0
rs3811444	1:248039451	Platelet count | Red blood cell fatty acid levels | Red blood cell traits	0	0	13094	3714729	17	MAP2K3	0.00858321	-10.7289	-4.86223	1
rs1427407	2:60718043	F-cell distribution | Fetal hemoglobin levels in sickle cell anemia	0	0	6917	3076178	7	MKRN1	0.00731296	-9.2406	-3.47508	0
rs1427407	2:60718043	F-cell distribution | Fetal hemoglobin levels in sickle cell anemia	0	0	8946	3318248	11	OR51A7	0.00608334	-7.79596	-2.14878	1
rs1427407	2:60718043	F-cell distribution | Fetal hemoglobin levels in sickle cell anemia	0	0	13095	3714729	17	MAP2K3	0.00549537	-7.10314	-1.52357	0
rs1427407	2:60718043	F-cell distribution | Fetal hemoglobin levels in sickle cell anemia	0	0	14180	3816380	19	OAZ1	0.00829955	-10.3968	-4.55463	1
rs766432	2:60719970	Beta thalassemia/hemoglobin E disease | Fetal hemoglobin levels | Hemoglobin A2 levels in sickle cell anemia	0	0	6917	3076178	7	MKRN1	0.00737941	-9.31853	-3.54805	0
rs766432	2:60719970	Beta thalassemia/hemoglobin E disease | Fetal hemoglobin levels | Hemoglobin A2 levels in sickle cell anemia	0	0	8946	3318248	11	OR51A7	0.00619998	-7.93322	-2.27342	1
rs766432	2:60719970	Beta thalassemia/hemoglobin E disease | Fetal hemoglobin levels | Hemoglobin A2 levels in sickle cell anemia	0	0	13095	3714729	17	MAP2K3	0.00568138	-7.32249	-1.71966	0
rs766432	2:60719970	Beta thalassemia/hemoglobin E disease | Fetal hemoglobin levels | Hemoglobin A2 levels in sickle cell anemia	0	0	14180	3816380	19	OAZ1	0.00850082	-10.6324	-4.77293	1
rs11886868	2:60720246	Fetal hemoglobin levels	0	0	6917	3076178	7	MKRN1	0.00806504	-10.1221	-4.29848	1
rs11886868	2:60720246	Fetal hemoglobin levels	0	0	9181	3334749	11	PPP2R5B	0.00596486	-7.65648	-2.02194	1
rs11886868	2:60720246	Fetal hemoglobin levels	0	0	13095	3714729	17	MAP2K3	0.00592226	-7.60631	-1.97618	1
rs11886868	2:60720246	Fetal hemoglobin levels	0	0	14180	3816380	19	OAZ1	0.00959736	-11.9152	-5.97976	0
rs7570971	2:135837906	Blood metabolite levels | Cholesterol, total	0	0	5943	2956052	6	TNFRSF21	0.00768191	-9.67322	-3.87911	0
rs7570971	2:135837906	Blood metabolite levels | Cholesterol, total	0	0	12965	3705967	17	SERPINF1	0.00689724	-8.75272	-3.0198	1
rs7570971	2:135837906	Blood metabolite levels | Cholesterol, total	0	0	15153	3870798	19	LILRA4	0.00664251	-8.45352	-2.74597	1
rs7616215	3:46205686	Behcet's disease	0	0	1984	2512790	2	SLC4A10	0.00785177	-9.87228	-4.06455	0
rs13098911	3:46235201	Celiac disease	0	0	1984	2512790	2	SLC4A10	0.00650566	-8.2927	-2.59845	1
rs7617480	3:49210732	Menarche (age at onset)	0	0	16407	3981931	X	ZCCHC13	0.0075642	-9.53522	-3.75021	0
rs7617480	3:49210732	Menarche (age at onset)	0	0	16716	4024310	X	SOX3	0.00715484	-9.05508	-3.30172	0
rs9858542	3:49701983	Crohn's disease | Ulcerative colitis	0	0	2936	2631940	3	HTR1F	0.00602571	-7.72813	-2.0871	0
rs9858542	3:49701983	Crohn's disease | Ulcerative colitis	0	0	12840	3693591	16	PRSS54|CCDC113	0.0136583	-16.6582	-10.5145	0
rs9858542	3:49701983	Crohn's disease | Ulcerative colitis	0	0	15909	3939154	22	RAB36	0.0175267	-21.1766	-14.8931	0
rs9858542	3:49701983	Crohn's disease | Ulcerative colitis	0	0	16407	3981931	X	ZCCHC13	0.0311421	-37.1572	-30.5127	0
rs9858542	3:49701983	Crohn's disease | Ulcerative colitis	0	0	16716	4024310	X	SOX3	0.0293557	-35.0512	-28.4465	0
rs9822268	3:49719729	Ulcerative colitis	0	0	2936	2631940	3	HTR1F	0.00601621	-7.71694	-2.0769	0
rs9822268	3:49719729	Ulcerative colitis	0	0	12840	3693591	16	PRSS54|CCDC113	0.0136328	-16.6285	-10.4857	0
rs9822268	3:49719729	Ulcerative colitis	0	0	15909	3939154	22	RAB36	0.0173312	-20.948	-14.6717	0
rs9822268	3:49719729	Ulcerative colitis	0	0	16407	3981931	X	ZCCHC13	0.0308024	-36.7564	-30.1198	0
rs9822268	3:49719729	Ulcerative colitis	0	0	16716	4024310	X	SOX3	0.0293555	-35.051	-28.4463	0
rs3197999	3:49721532	Crohn's disease | Inflammatory bowel disease | Primary sclerosing cholangitis | Ulcerative colitis	0	0	2936	2631940	3	HTR1F	0.00608425	-7.79703	-2.14975	0
rs3197999	3:49721532	Crohn's disease | Inflammatory bowel disease | Primary sclerosing cholangitis | Ulcerative colitis	0	0	12840	3693591	16	PRSS54|CCDC113	0.0124221	-15.215	-9.12427	0
rs3197999	3:49721532	Crohn's disease | Inflammatory bowel disease | Primary sclerosing cholangitis | Ulcerative colitis	0	0	15909	3939154	22	RAB36	0.0166229	-20.1205	-13.8669	0
rs3197999	3:49721532	Crohn's disease | Inflammatory bowel disease | Primary sclerosing cholangitis | Ulcerative colitis	0	0	16407	3981931	X	ZCCHC13	0.029662	-35.4121	-28.8006	0
rs3197999	3:49721532	Crohn's disease | Inflammatory bowel disease | Primary sclerosing cholangitis | Ulcerative colitis	0	0	16716	4024310	X	SOX3	0.0270659	-32.3564	-25.8042	0
rs9858213	3:49731861	Educational attainment	0	0	2936	2631940	3	HTR1F	0.00641668	-8.1881	-2.50277	0
rs9858213	3:49731861	Educational attainment	0	0	12840	3693591	16	PRSS54|CCDC113	0.0132813	-16.2181	-10.0903	0
rs9858213	3:49731861	Educational attainment	0	0	15909	3939154	22	RAB36	0.0185582	-22.3824	-16.0613	0
rs9858213	3:49731861	Educational attainment	0	0	16407	3981931	X	ZCCHC13	0.030968	-36.9517	-30.312	0
rs9858213	3:49731861	Educational attainment	0	0	16716	4024310	X	SOX3	0.0286671	-34.2403	-27.6491	0
rs6762477	3:50093209	Menarche (age at onset)	0	0	322	2343170	1	FAM73A|NSRP1|NSRP1P1	0.00663413	-8.44368	-2.73698	0
rs6762477	3:50093209	Menarche (age at onset)	0	0	510	2360541	1	DCST1|LOC100505666|ADAM15	0.00890488	-11.1053	-5.21592	0
rs6762477	3:50093209	Menarche (age at onset)	0	0	641	2370355	1	IER5	0.00612577	-7.8459	-2.19423	0
rs6762477	3:50093209	Menarche (age at onset)	0	0	879	2396858	1	NPPB	0.0135169	-16.4932	-10.3555	0
rs6762477	3:50093209	Menarche (age at onset)	0	0	1437	2444363	1	SLC9C2	0.00795767	-9.99636	-4.1807	0
rs6762477	3:50093209	Menarche (age at onset)	0	0	2936	2631940	3	HTR1F	0.022765	-27.3072	-20.8662	0
rs6762477	3:50093209	Menarche (age at onset)	0	0	5846	2949993	6	BTNL2	0.0119655	-14.6818	-8.61122	0
rs6762477	3:50093209	Menarche (age at onset)	0	0	7479	3148582	8	EIF3E	0.00940466	-11.6898	-5.7686	0
rs6762477	3:50093209	Menarche (age at onset)	0	0	12840	3693591	16	PRSS54|CCDC113	0.0584119	-69.7349	-62.7102	0
rs6762477	3:50093209	Menarche (age at onset)	0	0	13382	3736965	17	ENPP7	0.0145409	-17.6888	-11.5099	0
rs6762477	3:50093209	Menarche (age at onset)	0	0	13399	3738969	17	FOXK2|WDR45L	0.00587075	-7.54564	-1.92091	0
rs6762477	3:50093209	Menarche (age at onset)	0	0	13510	3746845	17	TRIM16|TRIM16L	0.011603	-14.2585	-8.20478	0
rs6762477	3:50093209	Menarche (age at onset)	0	0	14686	3844175	19	ZNF446|SLC27A5	0.00849198	-10.6221	-4.76326	0
rs6762477	3:50093209	Menarche (age at onset)	0	0	14909	3859832	19	ATP4A	0.0069079	-8.76523	-3.03147	0
rs6762477	3:50093209	Menarche (age at onset)	0	0	15305	3882369	20	BPIFA3	0.00874305	-10.9159	-5.03723	0
rs6762477	3:50093209	Menarche (age at onset)	0	0	15909	3939154	22	RAB36	0.0640584	-76.5895	-69.5065	0
rs6762477	3:50093209	Menarche (age at onset)	0	0	16407	3981931	X	ZCCHC13	0.091529	-110.518	-102.909	0
rs6762477	3:50093209	Menarche (age at onset)	0	0	16716	4024310	X	SOX3	0.0847346	-102.035	-94.5249	0
rs2013208	3:50129399	HDL cholesterol	0	0	58	2321182	1	PDPN	0.00568631	-7.32831	-1.72487	1
rs2013208	3:50129399	HDL cholesterol	0	0	322	2343170	1	FAM73A|NSRP1|NSRP1P1	0.0103575	-12.8036	-6.81646	1
rs2013208	3:50129399	HDL cholesterol	0	0	510	2360541	1	DCST1|LOC100505666|ADAM15	0.0131077	-16.0154	-9.89483	1
rs2013208	3:50129399	HDL cholesterol	0	0	641	2370355	1	IER5	0.00828791	-10.3831	-4.54196	0
rs2013208	3:50129399	HDL cholesterol	0	0	879	2396858	1	NPPB	0.0150283	-18.2579	-12.0601	1
rs2013208	3:50129399	HDL cholesterol	0	0	1437	2444363	1	SLC9C2	0.00975037	-12.094	-6.14672	1
rs2013208	3:50129399	HDL cholesterol	0	0	2936	2631940	3	HTR1F	0.0261161	-31.2399	-24.7119	1
rs2013208	3:50129399	HDL cholesterol	0	0	3871	2733202	4	GDEP	0.00623549	-7.975	-2.31129	1
rs2013208	3:50129399	HDL cholesterol	0	0	5062	2880552	5	HTR4	0.00583134	-7.49921	-1.879	1
rs2013208	3:50129399	HDL cholesterol	0	0	5846	2949993	6	BTNL2	0.0177661	-21.4564	-15.1636	1
rs2013208	3:50129399	HDL cholesterol	0	0	7479	3148582	8	EIF3E	0.0122321	-14.9931	-8.91073	0
rs2013208	3:50129399	HDL cholesterol	0	0	9719	3378159	11	YIF1A	0.00551581	-7.12725	-1.54491	0
rs2013208	3:50129399	HDL cholesterol	0	0	10657	3455842	12	KRT3|KRT76	0.00635606	-8.11681	-2.43817	1
rs2013208	3:50129399	HDL cholesterol	0	0	12840	3693591	16	PRSS54|CCDC113	0.0764591	-91.7842	-84.5706	1
rs2013208	3:50129399	HDL cholesterol	0	0	13382	3736965	17	ENPP7	0.020261	-24.3744	-17.9995	1
rs2013208	3:50129399	HDL cholesterol	0	0	13399	3738969	17	FOXK2|WDR45L	0.00782989	-9.84665	-4.04064	0
rs2013208	3:50129399	HDL cholesterol	0	0	13510	3746845	17	TRIM16|TRIM16L	0.0118685	-14.5686	-8.5024	1
rs2013208	3:50129399	HDL cholesterol	0	0	14686	3844175	19	ZNF446|SLC27A5	0.00979342	-12.1444	-6.19328	1
rs2013208	3:50129399	HDL cholesterol	0	0	14909	3859832	19	ATP4A	0.00634918	-8.10873	-2.43086	1
rs2013208	3:50129399	HDL cholesterol	0	0	15305	3882369	20	BPIFA3	0.0115374	-14.1818	-8.13135	1
rs2013208	3:50129399	HDL cholesterol	0	0	15909	3939154	22	RAB36	0.0741314	-88.917	-81.7282	1
rs2013208	3:50129399	HDL cholesterol	0	0	16407	3981931	X	ZCCHC13	0.114694	-139.917	-132.035	1
rs2013208	3:50129399	HDL cholesterol	0	0	16716	4024310	X	SOX3	0.107293	-130.443	-122.632	1
rs13088462	3:51071713	Height	0	0	16407	3981931	X	ZCCHC13	0.00536337	-6.94736	-1.38558	0
rs13088462	3:51071713	Height	0	0	16716	4024310	X	SOX3	0.00542838	-7.02408	-1.45339	0
rs1354034	3:56849749	Mean platelet volume | Platelet count	0	0	1662	2468811	2	ASAP2	0.0114503	-14.0802	-8.0338	1
rs1354034	3:56849749	Mean platelet volume | Platelet count	0	0	1900	2499053	2	LIMS1|LIMS3|LIMS3L	0.0455801	-54.3002	-47.4387	1
rs1354034	3:56849749	Mean platelet volume | Platelet count	0	0	2602	2592532	2	SDPR	0.0111776	-13.7617	-7.72877	1
rs1354034	3:56849749	Mean platelet volume | Platelet count	0	0	2811	2617276	3	CTDSPL	0.0315911	-37.687	-31.0325	1
rs1354034	3:56849749	Mean platelet volume | Platelet count	0	0	3893	2735759	4	MMRN1	0.0699808	-83.8219	-76.6773	1
rs1354034	3:56849749	Mean platelet volume | Platelet count	0	0	3992	2748830	4	GUCY1A3	0.0284959	-34.0387	-27.4512	1
rs1354034	3:56849749	Mean platelet volume | Platelet count	0	0	3993	2748923	4	GUCY1B3	0.0455984	-54.322	-47.4605	1
rs1354034	3:56849749	Mean platelet volume | Platelet count	0	0	4011	2751385	4	CLCN3	0.00888822	-11.0858	-5.19759	1
rs1354034	3:56849749	Mean platelet volume | Platelet count	0	0	4180	2773358	4	PPBP	0.0535944	-63.9172	-56.9595	1
rs1354034	3:56849749	Mean platelet volume | Platelet count	0	0	5088	2882098	5	SPARC|LOC100505813	0.0195735	-23.5699	-17.2126	1
rs1354034	3:56849749	Mean platelet volume | Platelet count	0	0	5273	2900051	6	HIST1H3H|HIST1H3F|HIST1H3B|HIST1H3J|HIST1H3G|HIST1H3I|HIST1H3E|HIST1H3C|HIST1H3D|HIST1H3A	0.00912564	-11.3635	-5.46057	1
rs1354034	3:56849749	Mean platelet volume | Platelet count	0	0	5826	2949294	6	LY6G6E	0.0106984	-13.2019	-7.19601	1
rs1354034	3:56849749	Mean platelet volume | Platelet count	0	0	5909	2953481	6	TREML1	0.0374907	-44.6675	-37.9192	1
rs1354034	3:56849749	Mean platelet volume | Platelet count	0	0	5929	2954771	6	GTPBP2|POLH	0.00765262	-9.63888	-3.8471	0
rs1354034	3:56849749	Mean platelet volume | Platelet count	0	0	6518	3025545	7	CALD1	0.040664	-48.4375	-41.6394	1
rs1354034	3:56849749	Mean platelet volume | Platelet count	0	0	8044	3216356	9	CDC14B	0.00935995	-11.6376	-5.71971	1
rs1354034	3:56849749	Mean platelet volume | Platelet count	0	0	8619	3281703	10	PRTFDC1	0.016432	-19.8975	-13.6506	1
rs1354034	3:56849749	Mean platelet volume | Platelet count	0	0	9246	3338552	11	CTTN	0.0405526	-48.3051	-41.5089	1
rs1354034	3:56849749	Mean platelet volume | Platelet count	0	0	9958	3401381	12	TSPAN9	0.00951115	-11.8144	-5.88537	1
rs1354034	3:56849749	Mean platelet volume | Platelet count	0	0	10053	3407453	12	PDE3A	0.0317728	-37.9014	-31.2434	1
rs1354034	3:56849749	Mean platelet volume | Platelet count	0	0	11135	3512294	13	TSC22D1	0.00987161	-12.2358	-6.27943	1
rs1354034	3:56849749	Mean platelet volume | Platelet count	0	0	11272	3529113	14	CMTM5	0.0289529	-34.5768	-27.9803	1
rs1354034	3:56849749	Mean platelet volume | Platelet count	0	0	13562	3751794	17	SLC6A4	0.0112665	-13.8655	-7.82808	1
rs1354034	3:56849749	Mean platelet volume | Platelet count	0	0	13682	3759137	17	ITGA2B	0.0514958	-61.3916	-54.4575	1
rs1354034	3:56849749	Mean platelet volume | Platelet count	0	0	15430	3891342	20	TUBB1|ATP5E	0.014931	-18.1444	-11.9502	1
rs1354034	3:56849749	Mean platelet volume | Platelet count	0	0	15877	3936515	22	TUBA8|PEX26	0.0183721	-22.1648	-15.8504	1
rs1354034	3:56849749	Mean platelet volume | Platelet count	0	0	15882	3936951	22	SEPT5-GP1BB|SEPT5|GP1BB	0.0191899	-23.1212	-16.7763	1
rs1354034	3:56849749	Mean platelet volume | Platelet count	0	0	16571	4006210	X	MAOB|NAA50	0.0099446	-12.3211	-6.36027	1
rs1354034	3:56849749	Mean platelet volume | Platelet count	0	0	16730	4027176	X	FLNA	0.0170718	-20.645	-14.3774	1
rs12485738	3:56865776	Mean platelet volume	0	0	1900	2499053	2	LIMS1|LIMS3|LIMS3L	0.0252662	-30.2416	-23.7339	0
rs12485738	3:56865776	Mean platelet volume	0	0	2811	2617276	3	CTDSPL	0.0187514	-22.6084	-16.2788	0
rs12485738	3:56865776	Mean platelet volume	0	0	3893	2735759	4	MMRN1	0.0397875	-47.3951	-40.6112	0
rs12485738	3:56865776	Mean platelet volume	0	0	3992	2748830	4	GUCY1A3	0.0127882	-15.6425	-9.53595	0
rs12485738	3:56865776	Mean platelet volume	0	0	3993	2748923	4	GUCY1B3	0.0234425	-28.1015	-21.6439	0
rs12485738	3:56865776	Mean platelet volume	0	0	4011	2751385	4	CLCN3	0.0061136	-7.83157	-2.18109	0
rs12485738	3:56865776	Mean platelet volume	0	0	4180	2773358	4	PPBP	0.0318998	-38.0514	-31.3916	0
rs12485738	3:56865776	Mean platelet volume	0	0	5088	2882098	5	SPARC|LOC100505813	0.0114819	-14.117	-8.06934	0
rs12485738	3:56865776	Mean platelet volume	0	0	5273	2900051	6	HIST1H3H|HIST1H3F|HIST1H3B|HIST1H3J|HIST1H3G|HIST1H3I|HIST1H3E|HIST1H3C|HIST1H3D|HIST1H3A	0.00586015	-7.53315	-1.90962	0
rs12485738	3:56865776	Mean platelet volume	0	0	5826	2949294	6	LY6G6E	0.00683233	-8.6765	-2.94944	0
rs12485738	3:56865776	Mean platelet volume	0	0	5909	2953481	6	TREML1	0.0214908	-25.8142	-19.4051	0
rs12485738	3:56865776	Mean platelet volume	0	0	6518	3025545	7	CALD1	0.0249972	-29.9257	-23.425	0
rs12485738	3:56865776	Mean platelet volume	0	0	8619	3281703	10	PRTFDC1	0.0100378	-12.43	-6.46357	0
rs12485738	3:56865776	Mean platelet volume	0	0	9246	3338552	11	CTTN	0.0240854	-28.8556	-22.3792	0
rs12485738	3:56865776	Mean platelet volume	0	0	9958	3401381	12	TSPAN9	0.00637962	-8.14452	-2.46314	0
rs12485738	3:56865776	Mean platelet volume	0	0	10053	3407453	12	PDE3A	0.0182494	-22.0214	-15.7112	0
rs12485738	3:56865776	Mean platelet volume	0	0	11135	3512294	13	TSC22D1	0.00559574	-7.22152	-1.62912	0
rs12485738	3:56865776	Mean platelet volume	0	0	11272	3529113	14	CMTM5	0.0168479	-20.3834	-14.123	0
rs12485738	3:56865776	Mean platelet volume	0	0	13562	3751794	17	SLC6A4	0.00565992	-7.29719	-1.69697	0
rs12485738	3:56865776	Mean platelet volume	0	0	13682	3759137	17	ITGA2B	0.0311285	-37.1412	-30.4969	0
rs12485738	3:56865776	Mean platelet volume	0	0	15430	3891342	20	TUBB1|ATP5E	0.00676265	-8.59466	-2.87422	0
rs12485738	3:56865776	Mean platelet volume	0	0	15877	3936515	22	TUBA8|PEX26	0.00802339	-10.0734	-4.2529	0
rs12485738	3:56865776	Mean platelet volume	0	0	15882	3936951	22	SEPT5-GP1BB|SEPT5|GP1BB	0.0118941	-14.5985	-8.5311	0
rs12485738	3:56865776	Mean platelet volume	0	0	16571	4006210	X	MAOB|NAA50	0.00658763	-8.38904	-2.68702	0
rs12485738	3:56865776	Mean platelet volume	0	0	16730	4027176	X	FLNA	0.00942399	-11.7125	-5.78945	0
rs4285028	3:121660664	Multiple sclerosis	0	0	942	2402536	1	TRIM63	0.012828	-15.6889	-9.58055	0
rs4285028	3:121660664	Multiple sclerosis	0	0	2864	2621574	3	CAMP	0.0269201	-32.1849	-25.6364	0
rs924607	5:610093	Vincristine-induced peripheral neuropathy in acute lymphoblastic leukemia	0	0	7798	3188780	9	GPR144	0.00547297	-7.07671	-1.50018	0
rs924607	5:610093	Vincristine-induced peripheral neuropathy in acute lymphoblastic leukemia	0	0	7870	3195083	9	C9orf142	0.00692756	-8.78831	-3.05296	1
rs4415084	5:44662515	Breast cancer	0	0	491	2359431	1	LCE1F	0.00805873	-10.1148	-4.29162	0
rs2229882	5:56168712	Breast cancer (early onset)	0	0	7482	3149161	8	CSMD3	0.00529386	-6.86529	-1.31363	1
rs4552569	5:83173593	Ankylosing spondylitis	0	0	15553	3903146	20	E2F1	0.00548972	-7.09647	-1.5177	1
rs6459467	6:16288192	Blood metabolite levels	0	0	2628	2594812	2	TRAK2|SCYL2	0.00732401	-9.25355	-3.48717	1
rs7765828	6:16294722	QT interval	0	0	2628	2594812	2	TRAK2|SCYL2	0.00738888	-9.32964	-3.55822	0
rs17342717	6:25821770	Iron status biomarkers | Red blood cell traits	0	0	16602	4009849	X	ALAS2	0.0108048	-13.3262	-7.31394	0
rs1408272	6:25842951	Hematology traits | Iron status biomarkers | Mean corpuscular hemoglobin | Red blood cell traits	0	0	16602	4009849	X	ALAS2	0.0130353	-15.931	-9.81333	1
rs1865760	6:25916979	Height	0	0	16602	4009849	X	ALAS2	0.00716733	-9.06974	-3.3154	0
rs1799945	6:26091179	Diastolic blood pressure | Hypertension | Iron status biomarkers | Systolic blood pressure	0	0	16602	4009849	X	ALAS2	0.00844441	-10.5664	-4.71201	1
rs1800562	6:26093141	Alcohol consumption (transferrin glycosylation) | Cardiovascular disease risk factors | Cholesterol, total | Glycated hemoglobin levels | Hematocrit | Hematological parameters | Hemoglobin | Hepcidin levels | Iron status biomarkers | Iron status biomarkers (ferritin levels) | Iron status biomarkers (iron levels) | Iron status biomarkers (transferrin levels) | Iron status biomarkers (transferrin s…	0	0	16602	4009849	X	ALAS2	0.01373	-16.742	-10.5954	1
rs198846	6:26107463	Blood pressure | Hemoglobin	0	0	16602	4009849	X	ALAS2	0.00840667	-10.5222	-4.67144	1
rs2523809	6:29849619	IgE levels	0	0	14085	3804452	18	CELF4	0.00589274	-7.57154	-1.94437	0
rs7758512	6:29970589	HIV-1 control	0	0	5150	2889542	5	COL23A1	0.0071628	-9.06442	-3.31041	0
rs6917603	6:30017071	Lipid metabolism phenotypes	0	0	5150	2889542	5	COL23A1	0.00642891	-8.20247	-2.5159	0
rs1265159	6:31140047	Idiopathic membranous nephropathy	0	0	9909	3395811	11	OR10S1	0.0054009	-6.99166	-1.42455	1
rs9264638	6:31238318	Beta-2 microglubulin plasma levels	0	0	7855	3193482	9	COL5A1	0.00717648	-9.08048	-3.32542	1
rs2524054	6:31252396	CD4:CD8 lymphocyte ratio	0	0	7855	3193482	9	COL5A1	0.00606561	-7.77509	-2.12985	0
rs9468925	6:31258837	Vitiligo	0	0	701	2376894	1	DYRK3	0.00675895	-8.59031	-2.87021	0
rs2247056	6:31265490	Height | Triglycerides	0	0	7855	3193482	9	COL5A1	0.00624367	-7.98463	-2.31991	0
rs6457374	6:31272261	Height	0	0	7855	3193482	9	COL5A1	0.00602809	-7.73092	-2.08962	0
rs2244020	6:31347451	Type 2 diabetes	0	0	6866	3067478	7	NRCAM	0.00550463	-7.11406	-1.5332	0
rs2256183	6:31380529	Height	0	0	7855	3193482	9	COL5A1	0.00657994	-8.38	-2.67872	0
rs2516448	6:31390410	Cervical cancer	0	0	7855	3193482	9	COL5A1	0.00658319	-8.38382	-2.68223	0
rs3177928	6:32412435	Cholesterol, total | LDL cholesterol	0	0	2185	2532894	2	DGKD	0.00554589	-7.16272	-1.57645	0
rs9268839	6:32428772	Rheumatoid arthritis	0	0	9180	3334659	11	SLC22A12	0.00645568	-8.23394	-2.54472	0
rs9268839	6:32428772	Rheumatoid arthritis	0	0	10605	3452865	12	COL2A1	0.00528409	-6.85376	-1.30367	0
rs9268853	6:32429643	Lymphoma | Ulcerative colitis	0	0	9180	3334659	11	SLC22A12	0.00914959	-11.3915	-5.48728	1
rs9268853	6:32429643	Lymphoma | Ulcerative colitis	0	0	10605	3452865	12	COL2A1	0.00591873	-7.60216	-1.97237	1
rs9268923	6:32432835	Ulcerative colitis	0	0	9180	3334659	11	SLC22A12	0.00916523	-11.4098	-5.50461	1
rs9268923	6:32432835	Ulcerative colitis	0	0	10605	3452865	12	COL2A1	0.00588692	-7.56468	-1.93814	1
rs2395185	6:32433167	Antinuclear antibody levels | Hodgkin's lymphoma | Lung cancer | Ulcerative colitis	0	0	9180	3334659	11	SLC22A12	0.00912697	-11.3651	-5.46206	1
rs2395185	6:32433167	Antinuclear antibody levels | Hodgkin's lymphoma | Lung cancer | Ulcerative colitis	0	0	10605	3452865	12	COL2A1	0.0059053	-7.58633	-1.95781	1
rs9272346	6:32604372	Asthma | Type 1 diabetes	0	0	11681	3567391	14	SIX4|MNAT1	0.00575476	-7.40898	-1.79757	0
rs3129720	6:32663631	Multiple sclerosis (OCB status)	0	0	11681	3567391	14	SIX4|MNAT1	0.00589726	-7.57687	-1.94919	0
rs2647045	6:32668100	Lymphoma	0	0	10605	3452865	12	COL2A1	0.00535488	-6.93734	-1.37682	0
rs9376090	6:135411228	Cholesterol, total	0	0	16315	3973803	X	XK	0.00558751	-7.21182	-1.6204	1
rs7776054	6:135418916	Mean corpuscular hemoglobin	0	0	16315	3973803	X	XK	0.00553136	-7.1456	-1.56117	1
rs9399137	6:135419018	F-cell distribution | Glycated hemoglobin levels | HbA2 levels | Hematology traits | Mean corpuscular hemoglobin | Mean corpuscular volume | Platelet count	0	0	16315	3973803	X	XK	0.00547761	-7.08218	-1.50505	1
rs9373124	6:135423209	Other erythrocyte phenotypes | White blood cell types	0	0	16315	3973803	X	XK	0.00542223	-7.01683	-1.44696	1
rs4895441	6:135426573	Mean corpuscular volume | White blood cell count	0	0	16315	3973803	X	XK	0.00574412	-7.39644	-1.78626	1
rs9376092	6:135427144	Beta thalassemia/hemoglobin E disease	0	0	16315	3973803	X	XK	0.00549815	-7.10642	-1.52644	1
rs9389269	6:135427159	Red blood cell traits	0	0	16315	3973803	X	XK	0.00578507	-7.4447	-1.82983	1
rs9402686	6:135427817	Hematological parameters | White blood cell count	0	0	16315	3973803	X	XK	0.00577267	-7.43008	-1.81658	1
rs605066	6:139829666	HDL cholesterol	0	0	112	2325274	1	PITHD1	0.0144242	-17.5525	-11.3783	0
rs605066	6:139829666	HDL cholesterol	0	0	2630	2594812	2	TRAK2|SCYL2	0.00607042	-7.78076	-2.13498	0
rs605066	6:139829666	HDL cholesterol	0	0	13939	3781654	18	RIOK3	0.00671493	-8.5386	-2.8229	1
rs605066	6:139829666	HDL cholesterol	0	0	16395	3980745	X	FOXO4	0.00942452	-11.7131	-5.79002	1
rs605066	6:139829666	HDL cholesterol	0	0	16582	4007437	X	SLC38A5	0.00547641	-7.08076	-1.50379	1
rs632057	6:139834012	Mean corpuscular hemoglobin | Mean corpuscular volume	0	0	112	2325274	1	PITHD1	0.0149106	-18.1205	-11.927	0
rs632057	6:139834012	Mean corpuscular hemoglobin | Mean corpuscular volume	0	0	2630	2594812	2	TRAK2|SCYL2	0.00599113	-7.68742	-2.05009	0
rs632057	6:139834012	Mean corpuscular hemoglobin | Mean corpuscular volume	0	0	13939	3781654	18	RIOK3	0.00635654	-8.11738	-2.4387	0
rs632057	6:139834012	Mean corpuscular hemoglobin | Mean corpuscular volume	0	0	16395	3980745	X	FOXO4	0.00831818	-10.4186	-4.57485	1
rs668459	6:139835689	Mean corpuscular hemoglobin | Mean corpuscular volume	0	0	112	2325274	1	PITHD1	0.0149892	-18.2123	-12.0158	0
rs668459	6:139835689	Mean corpuscular hemoglobin | Mean corpuscular volume	0	0	2630	2594812	2	TRAK2|SCYL2	0.00646709	-8.24736	-2.55691	0
rs668459	6:139835689	Mean corpuscular hemoglobin | Mean corpuscular volume	0	0	13939	3781654	18	RIOK3	0.00738777	-9.32834	-3.55704	1
rs668459	6:139835689	Mean corpuscular hemoglobin | Mean corpuscular volume	0	0	16395	3980745	X	FOXO4	0.00924235	-11.5	-5.58989	1
rs668459	6:139835689	Mean corpuscular hemoglobin | Mean corpuscular volume	0	0	16582	4007437	X	SLC38A5	0.00554011	-7.15591	-1.57038	1
rs628751	6:139838419	Mean corpuscular hemoglobin	0	0	112	2325274	1	PITHD1	0.0194236	-23.3945	-17.0423	1
rs628751	6:139838419	Mean corpuscular hemoglobin	0	0	2630	2594812	2	TRAK2|SCYL2	0.00939891	-11.6831	-5.7624	1
rs628751	6:139838419	Mean corpuscular hemoglobin	0	0	13939	3781654	18	RIOK3	0.00688863	-8.74261	-3.01039	1
rs628751	6:139838419	Mean corpuscular hemoglobin	0	0	16395	3980745	X	FOXO4	0.00771726	-9.71465	-3.91761	0
rs643381	6:139839423	Mean corpuscular volume	0	0	112	2325274	1	PITHD1	0.020259	-24.372	-17.9972	1
rs643381	6:139839423	Mean corpuscular volume	0	0	2630	2594812	2	TRAK2|SCYL2	0.00925439	-11.5141	-5.60322	1
rs643381	6:139839423	Mean corpuscular volume	0	0	13939	3781654	18	RIOK3	0.00659823	-8.40149	-2.69839	1
rs643381	6:139839423	Mean corpuscular volume	0	0	16395	3980745	X	FOXO4	0.00812717	-10.1949	-4.36659	0
rs590856	6:139844429	Red blood cell traits	0	0	112	2325274	1	PITHD1	0.0195664	-23.5616	-17.2045	1
rs590856	6:139844429	Red blood cell traits	0	0	2630	2594812	2	TRAK2|SCYL2	0.00818166	-10.2587	-4.42628	1
rs590856	6:139844429	Red blood cell traits	0	0	13939	3781654	18	RIOK3	0.0079836	-10.0267	-4.20927	1
rs590856	6:139844429	Red blood cell traits	0	0	16395	3980745	X	FOXO4	0.00801844	-10.0676	-4.24751	1
rs212388	6:159490436	Crohn's disease | Crohn's disease and celiac disease	0	0	15008	3863723	19	CEACAM8	0.00580227	-7.46496	-1.84819	0
rs2451258	6:159506600	Rheumatoid arthritis	0	0	15008	3863723	19	CEACAM8	0.00626934	-8.01482	-2.34656	0
rs2236313	6:167360389	Vitiligo	0	0	760	2383479	1	BTF3P9	0.0229759	-27.5544	-21.1084	0
rs2236313	6:167360389	Vitiligo	0	0	14021	3795403	18	KCNG2	0.00698573	-8.85661	-3.11641	0
rs2149085	6:167371110	Crohn's disease	0	0	760	2383479	1	BTF3P9	0.0295	-35.2212	-28.6131	1
rs2149085	6:167371110	Crohn's disease	0	0	14021	3795403	18	KCNG2	0.00965821	-11.9863	-6.04686	0
rs1819333	6:167373547	Inflammatory bowel disease	0	0	760	2383479	1	BTF3P9	0.0294926	-35.2125	-28.6045	1
rs1819333	6:167373547	Inflammatory bowel disease	0	0	14021	3795403	18	KCNG2	0.00964205	-11.9674	-6.02916	0
rs9355610	6:167383075	Graves' disease	0	0	760	2383479	1	BTF3P9	0.0188844	-22.7639	-16.4289	0
rs9355610	6:167383075	Graves' disease	0	0	13540	3748957	17	ALDH3A1	0.0121462	-14.8928	-8.81404	1
rs415890	6:167406633	Crohn's disease	0	0	760	2383479	1	BTF3P9	0.0296689	-35.4202	-28.8084	1
rs415890	6:167406633	Crohn's disease	0	0	14021	3795403	18	KCNG2	0.00949918	-11.8004	-5.87224	0
rs2301436	6:167437988	Crohn's disease	0	0	760	2383479	1	BTF3P9	0.0213124	-25.6052	-19.2003	0
rs2301436	6:167437988	Crohn's disease	0	0	14021	3795403	18	KCNG2	0.00867005	-10.8305	-4.95694	0
rs3093024	6:167532793	Rheumatoid arthritis	0	0	760	2383479	1	BTF3P9	0.0105835	-13.0676	-7.06815	0
rs1854853	6:167533062	Rheumatoid arthritis	0	0	760	2383479	1	BTF3P9	0.00892486	-11.1286	-5.23808	0
rs3093023	6:167534290	Rheumatoid arthritis	0	0	760	2383479	1	BTF3P9	0.0106197	-13.11	-7.10845	0
rs1571878	6:167540842	Rheumatoid arthritis	0	0	760	2383479	1	BTF3P9	0.0100994	-12.502	-6.53119	0
rs4917014	7:50305863	Cold medicine related Stevens-Johnson syndrome/toxic epidermal necrolysis (SJS-TEN) with severe mucosal involvement | HDL cholesterol | Systemic lupus erythematosus	0	0	5944	2956052	6	TNFRSF21	0.00592828	-7.6134	-1.98265	1
rs4917014	7:50305863	Cold medicine related Stevens-Johnson syndrome/toxic epidermal necrolysis (SJS-TEN) with severe mucosal involvement | HDL cholesterol | Systemic lupus erythematosus	0	0	15154	3870798	19	LILRA4	0.0106288	-13.1206	-7.11853	1
rs12718597	7:50428428	Mean corpuscular volume	0	0	7080	3094447	8	ASH2L	0.00674676	-8.57599	-2.85704	0
rs12718597	7:50428428	Mean corpuscular volume	0	0	7951	3204534	9	STOML2	0.00613311	-7.85454	-2.20209	0
rs12718597	7:50428428	Mean corpuscular volume	0	0	9183	3334749	11	PPP2R5B	0.038121	-45.4155	-38.6565	0
rs12718597	7:50428428	Mean corpuscular volume	0	0	13098	3714729	17	MAP2K3	0.0472437	-56.2904	-49.4087	0
rs12718597	7:50428428	Mean corpuscular volume	0	0	13940	3781654	18	RIOK3	0.0256931	-30.743	-24.2249	0
rs12718597	7:50428428	Mean corpuscular volume	0	0	14331	3824838	19	PIK3R2	0.0069416	-8.8048	-3.06827	0
rs12718597	7:50428428	Mean corpuscular volume	0	0	16583	4007437	X	SLC38A5	0.127535	-156.544	-148.578	0
rs12718598	7:50428445	Red blood cell traits	0	0	2631	2594812	2	TRAK2|SCYL2	0.00698534	-8.85615	-3.11598	1
rs12718598	7:50428445	Red blood cell traits	0	0	2837	2619480	3	CCBP2|CYP8B1	0.00776363	-9.76899	-3.96798	1
rs12718598	7:50428445	Red blood cell traits	0	0	6919	3076178	7	MKRN1	0.005338	-6.91741	-1.35928	1
rs12718598	7:50428445	Red blood cell traits	0	0	7080	3094447	8	ASH2L	0.00771052	-9.70675	-3.91027	1
rs12718598	7:50428445	Red blood cell traits	0	0	7951	3204534	9	STOML2	0.00854169	-10.6803	-4.81708	1
rs12718598	7:50428445	Red blood cell traits	0	0	9183	3334749	11	PPP2R5B	0.0500059	-59.6018	-52.6817	1
rs12718598	7:50428445	Red blood cell traits	0	0	10715	3458911	12	CTDSP2	0.00941951	-11.7072	-5.78455	0
rs12718598	7:50428445	Red blood cell traits	0	0	13098	3714729	17	MAP2K3	0.0644087	-77.0161	-69.9291	1
rs12718598	7:50428445	Red blood cell traits	0	0	13940	3781654	18	RIOK3	0.0337837	-40.2771	-33.5855	1
rs12718598	7:50428445	Red blood cell traits	0	0	14331	3824838	19	PIK3R2	0.00687254	-8.72371	-2.99287	0
rs12718598	7:50428445	Red blood cell traits	0	0	16583	4007437	X	SLC38A5	0.214282	-275.658	-267.408	1
rs7809234	7:50610379	Blood metabolite ratios	0	0	16583	4007437	X	SLC38A5	0.019557	-23.5506	-17.1938	0
rs6465825	7:77416439	Chronic kidney disease	0	0	607	2367050	1	FMO1	0.00539084	-6.97979	-1.4141	0
rs342275	7:106359216	Platelet count	0	0	4181	2773358	4	PPBP	0.00749236	-9.451	-3.67151	1
rs342293	7:106372219	Mean platelet volume	0	0	4181	2773358	4	PPBP	0.00772857	-9.72791	-3.92992	1
rs342296	7:106372903	Mean platelet volume	0	0	4181	2773358	4	PPBP	0.00762968	-9.61199	-3.82193	1
rs4360309	8:126523523	Triglycerides	0	0	7375	3134034	8	PRKDC	0.00748541	-9.44285	-3.66384	0
rs12342831	9:33124872	IgG glycosylation	0	0	14558	3838809	19	PRMT1|C19orf76	0.00900826	-11.2262	-5.33036	0
rs10813951	9:33128021	IgG glycosylation	0	0	14558	3838809	19	PRMT1|C19orf76	0.00900697	-11.2247	-5.32894	0
rs3780486	9:33139453	IgG glycosylation	0	0	14558	3838809	19	PRMT1|C19orf76	0.00918093	-11.4282	-5.52197	0
rs10813957	9:33153527	IgG glycosylation	0	0	14558	3838809	19	PRMT1|C19orf76	0.00940072	-11.6852	-5.76433	0
rs15676	9:131572027	Blood metabolite levels	0	0	15009	3863723	19	CEACAM8	0.00867143	-10.8321	-4.95844	1
rs11239550	10:46024729	Mean corpuscular volume	0	0	16603	4009849	X	ALAS2	0.00796408	-10.0039	-4.18779	1
rs10761731	10:65027610	Platelet count | Triglycerides	0	0	13683	3759137	17	ITGA2B	0.00564506	-7.27968	-1.68127	1
rs7075195	10:65050659	Mean platelet volume	0	0	13683	3759137	17	ITGA2B	0.00574357	-7.39579	-1.78568	1
rs10740118	10:65101207	Plasma omega-6 polyunsaturated fatty acid levels (linoleic acid)	0	0	13683	3759137	17	ITGA2B	0.00578367	-7.44305	-1.82834	1
rs7896518	10:65104500	Mean platelet volume	0	0	13683	3759137	17	ITGA2B	0.00580288	-7.46568	-1.84884	1
rs1245582	10:73778267	Disc degeneration (lumbar)	0	0	1585	2459587	1	TRIM17	0.0138266	-16.8547	-10.7039	0
rs11602954	11:202856	Mean platelet volume | Platelet count	0	0	3894	2735759	4	MMRN1	0.00780278	-9.81488	-4.01091	0
rs505404	11:243268	Platelet count	0	0	3894	2735759	4	MMRN1	0.00808824	-10.1493	-4.32396	0
rs505404	11:243268	Platelet count	0	0	3994	2748923	4	GUCY1B3	0.00536236	-6.94617	-1.38454	1
rs17655730	11:270715	Mean platelet volume	0	0	3894	2735759	4	MMRN1	0.00586369	-7.53732	-1.91338	1
rs4963128	11:589564	Systemic lupus erythematosus	0	0	15011	3864107	19	PSG7|PSG8|PSG2|LOC284344	0.0600801	-71.7559	-64.7102	0
rs7950726	11:5225447	HbA2 levels	0	0	4690	2832403	5	PCDHB9	0.00686668	-8.71684	-2.98652	1
rs4929923	11:8639200	Menarche (age at onset)	0	0	6154	2980366	6	RPL27A|SNORA3	0.00547971	-7.08466	-1.50725	0
rs4929947	11:8639994	Menarche (age at onset)	0	0	6154	2980366	6	RPL27A|SNORA3	0.00543112	-7.02732	-1.45624	0
rs11042023	11:8662516	Obesity	0	0	6154	2980366	6	RPL27A|SNORA3	0.00596826	-7.66048	-2.02555	0
rs4256980	11:8673939	Body mass index	0	0	6154	2980366	6	RPL27A|SNORA3	0.00586962	-7.54431	-1.9197	0
rs10838798	11:48091303	Height	0	0	13304	3729501	17	C17orf64|LOC100506882	0.00528704	-6.85724	-1.30667	0
rs10838801	11:48098280	Height	0	0	13304	3729501	17	C17orf64|LOC100506882	0.00536653	-6.95109	-1.38886	0
rs11246602	11:51512090	HDL cholesterol	0	0	13304	3729501	17	C17orf64|LOC100506882	0.00657724	-8.37682	-2.67583	0
rs10506328	12:54687232	Mean platelet volume	0	0	13684	3759137	17	ITGA2B	0.00575728	-7.41196	-1.80026	0
rs10876550	12:54712308	Mean platelet volume	0	0	5089	2882098	5	SPARC|LOC100505813	0.00544713	-7.04622	-1.47303	1
rs10876550	12:54712308	Mean platelet volume	0	0	9247	3338552	11	CTTN	0.00565059	-7.28619	-1.68713	0
rs10876550	12:54712308	Mean platelet volume	0	0	13684	3759137	17	ITGA2B	0.00740031	-9.34305	-3.57065	1
rs4326844	12:54736470	Platelet count	0	0	5089	2882098	5	SPARC|LOC100505813	0.00531556	-6.89091	-1.33604	1
rs4326844	12:54736470	Platelet count	0	0	9247	3338552	11	CTTN	0.00579419	-7.45544	-1.83957	1
rs4326844	12:54736470	Platelet count	0	0	13684	3759137	17	ITGA2B	0.00702973	-8.90825	-3.16447	1
rs2338104	12:109895168	HDL cholesterol	0	0	933	2401994	1	RUNX3	0.00596595	-7.65776	-2.02311	0
rs7134594	12:110000193	HDL cholesterol	0	0	933	2401994	1	RUNX3	0.00584487	-7.51516	-1.89338	0
rs17696736	12:112486818	Type 1 diabetes	0	0	14007	3792952	18	SOCS6	0.00557314	-7.19487	-1.60518	1
rs2384207	12:113607502	Response to fenofibrate (adiponectin levels)	0	0	7613	3167187	9	PRSS3|TRBV29-1	0.0195941	-23.594	-17.2362	0
rs7961894	12:122365583	Mean platelet volume | Platelet count	0	0	5090	2882098	5	SPARC|LOC100505813	0.00813862	-10.2083	-4.37905	0
rs1385374	12:129300694	Systemic lupus erythematosus	0	0	3831	2729667	4	STAP1	0.0265822	-31.7876	-25.2473	0
rs1385374	12:129300694	Systemic lupus erythematosus	0	0	16651	4015929	X	GK|NXF5|GK3P	0.00592654	-7.61135	-1.98081	0
rs997154	14:23464482	Primary tooth development (number of teeth)	0	0	16584	4007437	X	SLC38A5	0.00567761	-7.31805	-1.7157	0
rs3000073	14:105729792	Mean platelet volume	0	0	8127	3224336	9	OR1B1	0.00550171	-7.11062	-1.53014	1
rs752092	15:101781934	Corneal structure	0	0	9551	3364127	11	CALCA	0.0103356	-12.7781	-6.79222	0
rs11574637	16:31368874	IgA nephropathy | Systemic lupus erythematosus	0	0	14336	3825013	19	SSBP4	0.00540393	-6.99523	-1.42772	0
rs1364063	16:69588572	Menarche (age at onset)	0	0	5012	2876543	5	TIFAB|C5orf20	0.0394057	-46.9413	-40.1625	0
rs929843	16:70045748	Menarche (age at onset)	0	0	5012	2876543	5	TIFAB|C5orf20	0.0848797	-102.215	-94.7022	0
rs929843	16:70045748	Menarche (age at onset)	0	0	5973	2959596	6	EYS	0.0055254	-7.13856	-1.55494	0
rs929843	16:70045748	Menarche (age at onset)	0	0	12684	3676113	16	NME3	0.0142529	-17.3525	-11.185	0
rs929843	16:70045748	Menarche (age at onset)	0	0	13223	3723755	17	STH	0.00671806	-8.54229	-2.82624	0
rs929843	16:70045748	Menarche (age at onset)	0	0	16461	3987876	X	HTR2C|SNORA35	0.00862755	-10.7807	-4.91045	0
rs4785763	16:90066936	Melanoma	0	0	14775	3849022	19	ZNF414	0.00543949	-7.0372	-1.46499	0
rs10512472	17:33884804	Platelet count	0	0	305	2341083	1	GADD45A|GNG12	0.00572935	-7.37904	-1.77056	1
rs10512472	17:33884804	Platelet count	0	0	2603	2592532	2	SDPR	0.00531586	-6.89127	-1.33637	1
rs10512472	17:33884804	Platelet count	0	0	2633	2594812	2	TRAK2|SCYL2	0.00811276	-10.178	-4.35084	0
rs10512472	17:33884804	Platelet count	0	0	2813	2617276	3	CTDSPL	0.0174399	-21.0751	-14.7949	1
rs10512472	17:33884804	Platelet count	0	0	5091	2882098	5	SPARC|LOC100505813	0.0260882	-31.2071	-24.6799	1
rs10512472	17:33884804	Platelet count	0	0	5910	2953481	6	TREML1	0.00801193	-10.0599	-4.24037	1
rs10512472	17:33884804	Platelet count	0	0	9959	3401381	12	TSPAN9	0.00744795	-9.39892	-3.62281	1
rs10512472	17:33884804	Platelet count	0	0	11963	3598482	15	RAB11A	0.00699569	-8.8683	-3.12732	1
rs10512472	17:33884804	Platelet count	0	0	12154	3623424	15	COPS2	0.00715088	-9.05044	-3.29745	0
rs10512472	17:33884804	Platelet count	0	0	13416	3740462	17	RILP	0.00620105	-7.93448	-2.27459	1
rs10512472	17:33884804	Platelet count	0	0	13686	3759137	17	ITGA2B	0.0243501	-29.1662	-22.6818	1
rs10512472	17:33884804	Platelet count	0	0	14876	3855071	19	FKBP8	0.0127218	-15.5648	-9.4611	0
rs10512472	17:33884804	Platelet count	0	0	15431	3891342	20	TUBB1|ATP5E	0.0071282	-9.02383	-3.27251	1
rs10512472	17:33884804	Platelet count	0	0	16474	3988740	X	PGRMC1	0.00811139	-10.1764	-4.34933	1
rs16971217	17:33944055	Mean platelet volume	0	0	305	2341083	1	GADD45A|GNG12	0.00534808	-6.92931	-1.36975	1
rs16971217	17:33944055	Mean platelet volume	0	0	2633	2594812	2	TRAK2|SCYL2	0.00833782	-10.4416	-4.59609	0
rs16971217	17:33944055	Mean platelet volume	0	0	2813	2617276	3	CTDSPL	0.0167151	-20.2282	-13.9719	1
rs16971217	17:33944055	Mean platelet volume	0	0	5091	2882098	5	SPARC|LOC100505813	0.0250467	-29.9839	-23.4821	1
rs16971217	17:33944055	Mean platelet volume	0	0	5910	2953481	6	TREML1	0.00784228	-9.86116	-4.0542	1
rs16971217	17:33944055	Mean platelet volume	0	0	9959	3401381	12	TSPAN9	0.00699633	-8.86905	-3.12802	1
rs16971217	17:33944055	Mean platelet volume	0	0	11963	3598482	15	RAB11A	0.00708201	-8.96961	-3.22184	1
rs16971217	17:33944055	Mean platelet volume	0	0	12154	3623424	15	COPS2	0.00668508	-8.50353	-2.79097	0
rs16971217	17:33944055	Mean platelet volume	0	0	13416	3740462	17	RILP	0.00636973	-8.13288	-2.45262	1
rs16971217	17:33944055	Mean platelet volume	0	0	13686	3759137	17	ITGA2B	0.0241507	-28.9323	-22.4539	1
rs16971217	17:33944055	Mean platelet volume	0	0	14876	3855071	19	FKBP8	0.0130412	-15.9378	-9.81998	0
rs16971217	17:33944055	Mean platelet volume	0	0	15431	3891342	20	TUBB1|ATP5E	0.00646357	-8.24322	-2.55313	1
rs16971217	17:33944055	Mean platelet volume	0	0	16474	3988740	X	PGRMC1	0.00738394	-9.32385	-3.55292	1
rs17631303	17:43516402	Ovarian cancer in BRCA1 mutation carriers	0	0	13789	3767230	17	LRRC37A3|LRRC37A2|LRRC37A	0.0559795	-66.7939	-59.806	0
rs2942168	17:43714850	Parkinson's disease	0	0	13789	3767230	17	LRRC37A3|LRRC37A2|LRRC37A	0.0784464	-94.2375	-86.8345	1
rs2942168	17:43714850	Parkinson's disease	0	0	15445	3893072	20	C20orf11	0.00675759	-8.58872	-2.86875	1
rs393152	17:43719143	Parkinson's disease	0	0	13789	3767230	17	LRRC37A3|LRRC37A2|LRRC37A	0.0761056	-91.3483	-84.1406	1
rs393152	17:43719143	Parkinson's disease	0	0	15445	3893072	20	C20orf11	0.00699125	-8.86309	-3.12241	1
rs9303521	17:43805194	Bone mineral density (spine)	0	0	13789	3767230	17	LRRC37A3|LRRC37A2|LRRC37A	0.0524123	-62.494	-55.5497	0
rs8072451	17:43893716	Subcortical brain region volumes	0	0	13789	3767230	17	LRRC37A3|LRRC37A2|LRRC37A	0.0769466	-92.3856	-85.1597	1
rs8072451	17:43893716	Subcortical brain region volumes	0	0	15445	3893072	20	C20orf11	0.00691311	-8.77136	-3.03716	1
rs17689882	17:43906828	Subcortical brain region volumes	0	0	13789	3767230	17	LRRC37A3|LRRC37A2|LRRC37A	0.0771027	-92.5782	-85.3465	1
rs17689882	17:43906828	Subcortical brain region volumes	0	0	15445	3893072	20	C20orf11	0.00704592	-8.92725	-3.18219	1
rs12185268	17:43923683	Parkinson's disease	0	0	13789	3767230	17	LRRC37A3|LRRC37A2|LRRC37A	0.0773585	-92.8939	-85.6487	1
rs12185268	17:43923683	Parkinson's disease	0	0	15445	3893072	20	C20orf11	0.00697195	-8.84043	-3.10132	1
rs12373124	17:43924219	Male-pattern baldness	0	0	13789	3767230	17	LRRC37A3|LRRC37A2|LRRC37A	0.0772858	-92.8041	-85.563	1
rs12373124	17:43924219	Male-pattern baldness	0	0	15445	3893072	20	C20orf11	0.00697177	-8.84021	-3.10112	1
rs17690703	17:43925297	Idiopathic pulmonary fibrosis	0	0	13789	3767230	17	LRRC37A3|LRRC37A2|LRRC37A	0.0590092	-70.4581	-63.425	1
rs17690703	17:43925297	Idiopathic pulmonary fibrosis	0	0	15445	3893072	20	C20orf11	0.00703317	-8.9123	-3.16826	1
rs1864325	17:43977827	Bone mineral density	0	0	13789	3767230	17	LRRC37A3|LRRC37A2|LRRC37A	0.0770192	-92.4752	-85.247	1
rs1864325	17:43977827	Bone mineral density	0	0	15445	3893072	20	C20orf11	0.00716522	-9.06727	-3.31308	1
rs17649553	17:43994648	Parkinson's disease	0	0	13789	3767230	17	LRRC37A3|LRRC37A2|LRRC37A	0.0778442	-93.4936	-86.1736	1
rs17649553	17:43994648	Parkinson's disease	0	0	15445	3893072	20	C20orf11	0.00655089	-8.34585	-2.6473	1
rs242557	17:44019712	Progressive supranuclear palsy	0	0	13788	3767169	17	LRRC37A3|LRRC37A2|ARL17A|ARL17B|LOC100294341	0.00664709	-8.4589	-2.75085	0
rs242557	17:44019712	Progressive supranuclear palsy	0	0	13789	3767230	17	LRRC37A3|LRRC37A2|LRRC37A	0.187795	-237.955	-229.808	1
rs1981997	17:44056767	Interstitial lung disease	0	0	13789	3767230	17	LRRC37A3|LRRC37A2|LRRC37A	0.0776516	-93.2558	-85.9565	1
rs1981997	17:44056767	Interstitial lung disease	0	0	15445	3893072	20	C20orf11	0.00664196	-8.45288	-2.74539	1
rs8070723	17:44081064	Parkinson's disease | Progressive supranuclear palsy	0	0	13789	3767230	17	LRRC37A3|LRRC37A2|LRRC37A	0.075767	-90.931	-83.7284	1
rs8070723	17:44081064	Parkinson's disease | Progressive supranuclear palsy	0	0	15445	3893072	20	C20orf11	0.00638348	-8.14906	-2.46727	1
rs9303525	17:44187257	Intracranial volume	0	0	13789	3767230	17	LRRC37A3|LRRC37A2|LRRC37A	0.0727246	-87.1876	-80.0129	1
rs9303525	17:44187257	Intracranial volume	0	0	15445	3893072	20	C20orf11	0.00633849	-8.09615	-2.41949	0
rs17577094	17:44187492	Parkinson's disease	0	0	13789	3767230	17	LRRC37A3|LRRC37A2|LRRC37A	0.0776463	-93.2492	-85.9565	1
rs17577094	17:44187492	Parkinson's disease	0	0	15445	3893072	20	C20orf11	0.00665553	-8.46882	-2.75962	1
rs2732703	17:44353222	Alzheimer's disease in APOE e4- carriers	0	0	13789	3767230	17	LRRC37A3|LRRC37A2|LRRC37A	0.0736133	-88.2799	-81.0962	1
rs2732703	17:44353222	Alzheimer's disease in APOE e4- carriers	0	0	15445	3893072	20	C20orf11	0.00598383	-7.67882	-2.04234	1
rs183211	17:44788310	Epithelial ovarian cancer | Ovarian cancer in BRCA1 mutation carriers	0	0	13789	3767230	17	LRRC37A3|LRRC37A2|LRRC37A	0.0415422	-49.4829	-42.6722	0
rs199533	17:44828931	Parkinson's disease	0	0	13789	3767230	17	LRRC37A3|LRRC37A2|LRRC37A	0.0625483	-74.7525	-67.6825	1
rs199515	17:44856641	Parkinson's disease	0	0	13789	3767230	17	LRRC37A3|LRRC37A2|LRRC37A	0.0560792	-66.9144	-59.9249	1
rs2266959	22:21922904	Inflammatory bowel disease	0	0	2634	2594812	2	TRAK2|SCYL2	0.00726006	-9.17854	-3.41709	1
rs181359	22:21928641	Crohn's disease	0	0	2634	2594812	2	TRAK2|SCYL2	0.00702293	-8.90028	-3.15703	1
rs181362	22:21932068	HDL cholesterol	0	0	2634	2594812	2	TRAK2|SCYL2	0.00685054	-8.69788	-2.96905	1
rs5754217	22:21939675	Red blood cell traits	0	0	2634	2594812	2	TRAK2|SCYL2	0.00683523	-8.6799	-2.95254	1
rs4821112	22:21964761	Mean corpuscular volume	0	0	2634	2594812	2	TRAK2|SCYL2	0.00700294	-8.87681	-3.13519	1
rs4821116	22:21973319	Hepatitis B	0	0	2634	2594812	2	TRAK2|SCYL2	0.00732947	-9.25996	-3.49323	1
rs11089637	22:21979096	Rheumatoid arthritis	0	0	2634	2594812	2	TRAK2|SCYL2	0.00688585	-8.73935	-3.00735	1
rs2298428	22:21982892	Celiac disease or Rheumatoid arthritis	0	0	2634	2594812	2	TRAK2|SCYL2	0.00704718	-8.92874	-3.18359	1
rs138777	22:35711098	Cholesterol, total	0	0	7191	3110055	8	FLJ45248	0.00537339	-6.95919	-1.39601	0
rs855791	22:37462936	Glycated hemoglobin levels | Hematology traits | Hemoglobin | Hepcidin levels | Iron status biomarkers | Iron status biomarkers (ferritin levels) | Iron status biomarkers (iron levels) | Iron status biomarkers (transferrin levels) | Iron status biomarkers (transferrin saturation) | Mean corpuscular hemoglobin | Mean corpuscular hemoglobin concentration | Mean corpuscular volume | Red blood cell t…	0	0	16604	4009849	X	ALAS2	0.00545267	-7.05276	-1.47893	1
rs4820268	22:37469591	Hematology traits | Iron levels | Iron status biomarkers | Red blood cell traits	0	0	16604	4009849	X	ALAS2	0.00531561	-6.89098	-1.3361	1
rs4822024	22:41757647	Vitiligo	0	0	16473	3988638	X	LONRF3	0.0107689	-13.2842	-7.27444	1
rs12103	1:1247494	Inflammatory bowel disease	1	1	1	2315633	1	B3GALT6	0.00322254	-4.40201	-2.98129	0
rs1175550	1:3691528	Blood trace element (Cu levels)	1	1	14	2317512	1	DFFB	0.00366401	-4.9308	-3.47057	0
rs2540917	2:60608759	Mean corpuscular volume	0	0	19	2318257	1	ESPN|ESPNP|TNFRSF25	0.021574	-25.9116	-19.5006	0
rs243070	2:60620286	Red blood cell traits	0	0	19	2318257	1	ESPN|ESPNP|TNFRSF25	0.0106724	-13.1716	-7.1671	0
rs1427407	2:60718043	F-cell distribution | Fetal hemoglobin levels in sickle cell anemia	0	0	19	2318257	1	ESPN|ESPNP|TNFRSF25	0.0351954	-41.9474	-35.2325	1
rs766432	2:60719970	Beta thalassemia/hemoglobin E disease | Fetal hemoglobin levels | Hemoglobin A2 levels in sickle cell anemia	0	0	19	2318257	1	ESPN|ESPNP|TNFRSF25	0.0350458	-41.7702	-35.0572	1
rs11886868	2:60720246	Fetal hemoglobin levels	0	0	19	2318257	1	ESPN|ESPNP|TNFRSF25	0.029297	-34.9821	-28.379	0
rs605066	6:139829666	HDL cholesterol	0	0	20	2318257	1	ESPN|ESPNP|TNFRSF25	0.00893801	-11.144	-5.25263	0
rs632057	6:139834012	Mean corpuscular hemoglobin | Mean corpuscular volume	0	0	20	2318257	1	ESPN|ESPNP|TNFRSF25	0.00926666	-11.5285	-5.61685	0
rs668459	6:139835689	Mean corpuscular hemoglobin | Mean corpuscular volume	0	0	20	2318257	1	ESPN|ESPNP|TNFRSF25	0.00941114	-11.6974	-5.77568	0
rs628751	6:139838419	Mean corpuscular hemoglobin	0	0	20	2318257	1	ESPN|ESPNP|TNFRSF25	0.012204	-14.9603	-8.87913	1
rs643381	6:139839423	Mean corpuscular volume	0	0	20	2318257	1	ESPN|ESPNP|TNFRSF25	0.012284	-15.0537	-8.96882	1
rs590856	6:139844429	Red blood cell traits	0	0	20	2318257	1	ESPN|ESPNP|TNFRSF25	0.0117519	-14.4323	-8.37133	1
rs2797685	1:7879063	Crohn's disease	1	0	26	2318455	1	CAMTA1	0.00984579	-12.2056	-6.25084	0
rs35675666	1:8021973	Inflammatory bowel disease | Ulcerative colitis	1	1	28	2318656	1	PER3|UTS2	0.00912225	-11.3596	-9.59793	0
rs4822024	22:41757647	Vitiligo	0	0	30	2318656	1	PER3|UTS2	0.00843448	-10.5548	-4.70165	0
rs227163	1:7961206	Rheumatoid arthritis	1	1	31	2318736	1	PARK7	0.00308898	-4.24144	-2.83364	0
rs35675666	1:8021973	Inflammatory bowel disease | Ulcerative colitis	1	1	31	2318736	1	PARK7	0.0118152	-14.5063	-12.6529	0
rs17396340	1:10286176	Mean platelet volume	1	1	40	2319661	1	KIF1B	0.249636	-328.008	-324.193	1
rs10492972	1:10353112	Multiple sclerosis	1	1	40	2319661	1	KIF1B	0.00460829	-6.05424	-4.52245	1
rs17401966	1:10385471	Hepatocellular carcinoma	1	1	40	2319661	1	KIF1B	0.00606788	-7.77776	-6.15562	1
rs10492972	1:10353112	Multiple sclerosis	1	1	42	2319802	1	PGD	0.00489161	-6.3898	-4.83864	0
rs17401966	1:10385471	Hepatocellular carcinoma	1	1	42	2319802	1	PGD	0.00374896	-5.03225	-3.56487	0
rs10492972	1:10353112	Multiple sclerosis	1	1	45	2319881	1	PEX14|DFFA	0.00354033	-4.78294	-3.33332	0
rs17401966	1:10385471	Hepatocellular carcinoma	1	1	45	2319881	1	PEX14|DFFA	0.00472496	-6.19249	-4.65256	0
rs636291	1:10556097	Prostate cancer	1	1	45	2319881	1	PEX14|DFFA	0.00788877	-9.91564	-8.20446	0
rs616488	1:10566215	Breast cancer	1	1	45	2319881	1	PEX14|DFFA	0.00864246	-10.7982	-9.05545	0
rs17367504	1:11862778	Blood pressure | Systolic blood pressure	1	1	51	2320472	1	CLCN6|NPPA-AS1	0.0570013	-68.0284	-65.4479	0
rs1023252	1:11899033	Natriuretic peptide levels	1	1	51	2320472	1	CLCN6|NPPA-AS1	0.0416262	-49.5829	-47.1837	0
rs12134663	1:11838646	Homocysteine levels	1	1	52	2320581	1	PLOD1	0.00762368	-9.60495	-7.90532	0
rs1801133	1:11856378	Homocysteine levels	1	1	52	2320581	1	PLOD1	0.023315	-27.952	-25.8291	0
rs1023252	1:11899033	Natriuretic peptide levels	1	1	52	2320581	1	PLOD1	0.0119162	-14.6242	-12.7675	0
rs198389	1:11919271	B-type natriuretic peptide	1	1	52	2320581	1	PLOD1	0.00375749	-5.04244	-3.57435	0
rs12085006	1:11958723	Folate pathway vitamin levels	1	1	52	2320581	1	PLOD1	0.0311929	-37.2171	-34.9624	0
rs2336384	1:12046063	Platelet count	1	1	52	2320581	1	PLOD1	0.160631	-200.538	-197.199	1
rs12134663	1:11838646	Homocysteine levels	1	1	53	2320619	1	MFN2|YWHAZ	0.0182863	-22.0645	-20.0452	0
rs1801133	1:11856378	Homocysteine levels	1	1	53	2320619	1	MFN2|YWHAZ	0.030501	-36.401	-34.157	0
rs1023252	1:11899033	Natriuretic peptide levels	1	1	53	2320619	1	MFN2|YWHAZ	0.0300633	-35.885	-33.6478	0
rs198389	1:11919271	B-type natriuretic peptide	1	1	53	2320619	1	MFN2|YWHAZ	0.0151395	-18.3877	-16.4414	0
rs12085006	1:11958723	Folate pathway vitamin levels	1	1	53	2320619	1	MFN2|YWHAZ	0.00525015	-6.81367	-5.23885	0
rs2336384	1:12046063	Platelet count	1	1	53	2320619	1	MFN2|YWHAZ	0.301754	-409.849	-405.771	0
rs10927875	1:16299312	Dilated cardiomyopathy	1	1	67	2322103	1	SPEN	0.00389312	-5.20422	-3.72505	0
rs2301888	1:17672730	Rheumatoid arthritis	1	1	76	2322848	1	PADI4	0.0282476	-33.7465	-31.5381	0
rs2240335	1:17674537	Rheumatoid arthritis	1	1	76	2322848	1	PADI4	0.027527	-32.8985	-30.7016	0
rs7538876	1:17722363	Basal cell carcinoma	1	1	76	2322848	1	PADI4	0.0052408	-6.80263	-5.22839	0
rs7538876	1:17722363	Basal cell carcinoma	1	1	79	2322894	1	PADI6	0.0041574	-5.5189	-4.01952	0
rs1976403	1:21766453	Liver enzyme levels (alkaline phosphatase)	1	1	90	2324341	1	NBPF3|NBPF1|LOC100653178|NBPF10|NBPF9	0.0283694	-33.8899	-31.6796	0
rs4654748	1:21786068	Folate pathway vitamin levels	1	1	90	2324341	1	NBPF3|NBPF1|LOC100653178|NBPF10|NBPF9	0.0438572	-52.2425	-49.8148	1
rs10799701	1:21820990	Metabolic traits	1	1	90	2324341	1	NBPF3|NBPF1|LOC100653178|NBPF10|NBPF9	0.024672	-29.544	-27.3944	0
rs1780324	1:21821757	Liver enzyme levels	1	1	90	2324341	1	NBPF3|NBPF1|LOC100653178|NBPF10|NBPF9	0.0246876	-29.5623	-27.4125	0
rs1697421	1:21823292	Blood metabolite ratios | Phosphorus levels | Vitamin B levels in ischemic stroke	1	1	90	2324341	1	NBPF3|NBPF1|LOC100653178|NBPF10|NBPF9	0.0190527	-22.9607	-20.9245	0
rs3765350	1:22447316	Bone mineral density (paediatric, lower limb) | Bone mineral density (paediatric, total body less head)	1	1	94	2324616	1	LINC00339	0.0166865	-20.1947	-18.2108	0
rs2235529	1:22450487	Bone mineral density (paediatric, upper limb) | Endometriosis	1	1	94	2324616	1	LINC00339	0.0108858	-13.4209	-11.5967	0
rs3820282	1:22468215	Epithelial ovarian cancer	1	1	94	2324616	1	LINC00339	0.0101958	-12.6147	-10.8135	0
rs7521902	1:22490724	Bone mineral density | Endometriosis	1	1	94	2324616	1	LINC00339	0.00991127	-12.2821	-10.4911	0
rs3920498	1:22492887	Bone mineral density (paediatric, skull)	1	1	94	2324616	1	LINC00339	0.00540992	-7.0023	-5.41778	0
rs2806561	1:23504795	Height	1	1	104	2325002	1	KDM1A	0.00582577	-7.49265	-5.88393	0
rs1738475	1:23536891	Height	1	1	104	2325002	1	KDM1A	0.00598431	-7.67938	-6.06185	0
rs2076346	1:24083649	Inflammatory skin disease	1	1	108	2325251	1	TCEB3|LOC100506963	0.00702186	-8.89901	-7.22668	0
rs4601530	1:25044111	Height	1	1	116	2325410	1	NIPAL3|C1orf201	0.00289042	-4.00214	-2.61488	0
rs6762477	3:50093209	Menarche (age at onset)	0	0	118	2325479	1	RCAN3	0.00896728	-11.1783	-5.28506	0
rs2013208	3:50129399	HDL cholesterol	0	0	118	2325479	1	RCAN3	0.0116767	-14.3446	-8.28718	1
rs4601530	1:25044111	Height	1	1	119	2325593	1	CLIC4	0.0307993	-36.7528	-34.5041	1
rs1354034	3:56849749	Mean platelet volume | Platelet count	0	0	121	2325593	1	CLIC4	0.013024	-15.9177	-9.80052	1
rs12485738	3:56865776	Mean platelet volume	0	0	121	2325593	1	CLIC4	0.00559735	-7.22342	-1.63079	0
rs10903129	1:25768937	Cholesterol, total | Erythrocyte sedimentation rate	1	1	122	2325877	1	RHD|RHCE	0.193735	-246.302	-242.781	1
rs12027135	1:25775733	Cholesterol, total | LDL cholesterol	1	1	122	2325877	1	RHD|RHCE	0.1752	-220.453	-217.035	1
rs12718598	7:50428445	Red blood cell traits	0	0	129	2326448	1	SH3BGRL3|UBXN11	0.00547374	-7.07762	-1.50101	1
rs7532866	1:26741544	Height	1	1	132	2326561	1	RPS6KA1	0.00599771	-7.69515	-6.07688	0
rs12748152	1:27138393	HDL cholesterol | LDL cholesterol | Triglycerides	1	1	133	2326640	1	ARID1A	0.0152791	-18.5509	-16.6011	1
rs12748152	1:27138393	HDL cholesterol | LDL cholesterol | Triglycerides	1	1	134	2326707	1	PIGV	0.0309909	-36.9788	-34.7272	1
rs12748152	1:27138393	HDL cholesterol | LDL cholesterol | Triglycerides	1	1	135	2326749	1	ZDHHC18	0.0419316	-49.9467	-47.5434	0
rs12748152	1:27138393	HDL cholesterol | LDL cholesterol | Triglycerides	1	1	136	2326774	1	SFN	0.00360982	-4.86603	-3.41045	0
rs4478858	1:31883925	Alcohol dependence	1	1	154	2328236	1	ZCCHC17	0.0155516	-18.8691	-16.9125	0
rs1354034	3:56849749	Mean platelet volume | Platelet count	0	0	155	2328236	1	ZCCHC17	0.0060128	-7.71292	-2.07325	1
rs4478858	1:31883925	Alcohol dependence	1	1	156	2328273	1	SERINC2	0.0103644	-12.8117	-11.0049	0
rs96067	1:36571920	Corneal structure	1	1	171	2330002	1	EIF2C4	0.00440296	-5.81067	-4.29336	0
rs96067	1:36571920	Corneal structure	1	1	172	2330289	1	MAP7D1	0.0270914	-32.3863	-30.1964	0
rs96067	1:36571920	Corneal structure	1	1	173	2330334	1	THRAP3	0.00305046	-4.19508	-2.79113	0
rs4246511	1:39380385	Menopause (age at onset)	1	1	180	2331178	1	NDUFS5	0.00576065	-7.41593	-5.81096	0
rs4660293	1:40028180	HDL cholesterol	1	1	181	2331213	1	MACF1|KIAA0754	0.0575972	-68.749	-66.1622	0
rs12037222	1:40064961	C-reactive protein levels	1	1	181	2331213	1	MACF1|KIAA0754	0.0567045	-67.6697	-65.0924	0
rs3916164	1:40069939	Red blood cell traits	1	1	181	2331213	1	MACF1|KIAA0754	0.0412635	-49.151	-46.7567	0
rs2236313	6:167360389	Vitiligo	0	0	186	2331511	1	BMP8A|BMP8B|OXCT2	0.00572323	-7.37182	-1.76412	0
rs2149085	6:167371110	Crohn's disease	0	0	186	2331511	1	BMP8A|BMP8B|OXCT2	0.00608001	-7.79204	-2.14522	0
rs1819333	6:167373547	Inflammatory bowel disease	0	0	186	2331511	1	BMP8A|BMP8B|OXCT2	0.00604595	-7.75194	-2.10871	0
rs415890	6:167406633	Crohn's disease	0	0	186	2331511	1	BMP8A|BMP8B|OXCT2	0.00595725	-7.64752	-2.01384	0
rs2301436	6:167437988	Crohn's disease	0	0	186	2331511	1	BMP8A|BMP8B|OXCT2	0.00662111	-8.42838	-2.72294	1
rs6686842	1:41530871	Height	1	1	198	2332144	1	CTPS1	0.00901722	-11.2367	-9.47906	0
rs6600365	1:41556253	Height	1	1	198	2332144	1	CTPS1	0.00900699	-11.2247	-9.46747	0
rs11209718	1:41688938	Height	1	1	198	2332144	1	CTPS1	0.00901911	-11.2389	-9.48119	0
rs1354034	3:56849749	Mean platelet volume | Platelet count	0	0	209	2333107	1	MPL	0.0112353	-13.8291	-7.79324	1
rs12485738	3:56865776	Mean platelet volume	0	0	209	2333107	1	MPL	0.00774253	-9.74427	-3.94495	0
rs1053941	1:46084383	Blood metabolite levels	1	1	226	2334459	1	TMEM69	0.00339214	-4.60549	-3.16902	1
rs1053941	1:46084383	Blood metabolite levels	1	1	230	2334706	1	NSUN4	0.0103569	-12.8029	-10.9963	0
rs13375749	1:53695882	Blood metabolite levels	1	1	254	2336706	1	CPT2	0.00398791	-5.31716	-3.83066	1
rs12718597	7:50428428	Mean corpuscular volume	0	0	273	2338719	1	NFIA	0.00697148	-8.83988	-3.1008	0
rs12718598	7:50428445	Red blood cell traits	0	0	273	2338719	1	NFIA	0.0113483	-13.961	-7.9197	1
rs1167998	1:62931632	Lipid metabolism phenotypes | Triglycerides	1	1	278	2339414	1	USP1	0.00576214	-7.41768	-5.81262	0
rs10889332	1:62950858	Metabolite levels	1	1	278	2339414	1	USP1	0.00601407	-7.71442	-6.09523	0
rs1168029	1:62969402	Lipid metabolism phenotypes	1	1	278	2339414	1	USP1	0.00582487	-7.49159	-5.88292	0
rs2131925	1:63025942	Cholesterol, total | LDL cholesterol | Triglycerides	1	1	278	2339414	1	USP1	0.00607025	-7.78055	-6.15829	0
rs11207995	1:63049551	Lipid traits	1	1	278	2339414	1	USP1	0.00628116	-8.02873	-6.39474	0
rs1748195	1:63049593	Triglycerides	1	1	278	2339414	1	USP1	0.00607271	-7.78345	-6.16105	0
rs10889353	1:63118196	Cholesterol, total | Lipid metabolism phenotypes | Triglycerides	1	1	278	2339414	1	USP1	0.00623328	-7.9724	-6.34102	0
rs12130333	1:63191777	Triglycerides	1	1	278	2339414	1	USP1	0.00388061	-5.18931	-3.71113	0
rs6679002	1:63199936	Blood metabolite levels	1	1	278	2339414	1	USP1	0.0055491	-7.16651	-5.57375	0
rs1167998	1:62931632	Lipid metabolism phenotypes | Triglycerides	1	1	279	2339454	1	ANGPTL3	0.00831128	-10.4105	-8.6813	1
rs10889332	1:62950858	Metabolite levels	1	1	279	2339454	1	ANGPTL3	0.00882899	-11.0165	-9.26622	1
rs1168029	1:62969402	Lipid metabolism phenotypes	1	1	279	2339454	1	ANGPTL3	0.00833318	-10.4362	-8.70601	1
rs2131925	1:63025942	Cholesterol, total | LDL cholesterol | Triglycerides	1	1	279	2339454	1	ANGPTL3	0.00902401	-11.2446	-9.48672	1
rs11207995	1:63049551	Lipid traits	1	1	279	2339454	1	ANGPTL3	0.00871779	-10.8864	-9.14057	1
rs1748195	1:63049593	Triglycerides	1	1	279	2339454	1	ANGPTL3	0.00906446	-11.292	-9.53247	1
rs10889353	1:63118196	Cholesterol, total | Lipid metabolism phenotypes | Triglycerides	1	1	279	2339454	1	ANGPTL3	0.00867146	-10.8321	-9.08823	1
rs12130333	1:63191777	Triglycerides	1	1	279	2339454	1	ANGPTL3	0.00298982	-4.12203	-2.72425	0
rs6679002	1:63199936	Blood metabolite levels	1	1	279	2339454	1	ANGPTL3	0.00816273	-10.2366	-8.51366	0
rs2749097	1:64127468	Alcohol consumption (transferrin glycosylation)	1	1	286	2339786	1	PGM1	0.0042549	-5.6348	-4.12811	0
rs668459	6:139835689	Mean corpuscular hemoglobin | Mean corpuscular volume	0	0	291	2340350	1	DNAJC6|LOC645195	0.00533641	-6.91553	-1.35764	0
rs628751	6:139838419	Mean corpuscular hemoglobin	0	0	291	2340350	1	DNAJC6|LOC645195	0.00727619	-9.19746	-3.43486	1
rs643381	6:139839423	Mean corpuscular volume	0	0	291	2340350	1	DNAJC6|LOC645195	0.00753822	-9.50476	-3.72171	1
rs590856	6:139844429	Red blood cell traits	0	0	291	2340350	1	DNAJC6|LOC645195	0.00702525	-8.90299	-3.15956	1
rs12718597	7:50428428	Mean corpuscular volume	0	0	292	2340350	1	DNAJC6|LOC645195	0.00614416	-7.86754	-2.21387	0
rs12718598	7:50428445	Red blood cell traits	0	0	292	2340350	1	DNAJC6|LOC645195	0.0100803	-12.4797	-6.51018	1
rs10789181	1:65816567	Menarche (age at onset)	1	1	293	2340433	1	LEPR|LEPROT	0.00644341	-8.21952	-6.57663	0
rs11208659	1:65979280	Obesity (early onset extreme)	1	1	293	2340433	1	LEPR|LEPROT	0.00649349	-8.27839	-6.63282	0
rs1751492	1:65992625	Soluble leptin receptor levels	1	1	293	2340433	1	LEPR|LEPROT	0.0144191	-17.5466	-15.6186	0
rs17407594	1:66170362	Fasting plasma glucose (childhood)	1	1	293	2340433	1	LEPR|LEPROT	0.00395695	-5.28029	-3.79614	0
rs9376090	6:135411228	Cholesterol, total	0	0	298	2340695	1	SGIP1	0.00790145	-9.93049	-4.1191	1
rs7776054	6:135418916	Mean corpuscular hemoglobin	0	0	298	2340695	1	SGIP1	0.00791336	-9.94444	-4.13211	1
rs9399137	6:135419018	F-cell distribution | Glycated hemoglobin levels | HbA2 levels | Hematology traits | Mean corpuscular hemoglobin | Mean corpuscular volume | Platelet count	0	0	298	2340695	1	SGIP1	0.00790899	-9.93933	-4.12735	1
rs9373124	6:135423209	Other erythrocyte phenotypes | White blood cell types	0	0	298	2340695	1	SGIP1	0.00783978	-9.85824	-4.05151	1
rs4895441	6:135426573	Mean corpuscular volume | White blood cell count	0	0	298	2340695	1	SGIP1	0.00768528	-9.67716	-3.88278	1
rs9376092	6:135427144	Beta thalassemia/hemoglobin E disease	0	0	298	2340695	1	SGIP1	0.0078806	-9.90606	-4.09622	1
rs9389269	6:135427159	Red blood cell traits	0	0	298	2340695	1	SGIP1	0.00761517	-9.59498	-3.80606	1
rs9402686	6:135427817	Hematological parameters | White blood cell count	0	0	298	2340695	1	SGIP1	0.00760945	-9.58828	-3.79978	1
rs9494145	6:135432552	Fetal hemoglobin levels in sickle cell anemia | Mean platelet volume | Red blood cell traits	0	0	298	2340695	1	SGIP1	0.00717928	-9.08376	-3.32846	0
rs9483788	6:135435501	Hematocrit | Other erythrocyte phenotypes	0	0	298	2340695	1	SGIP1	0.0072793	-9.20111	-3.43828	0
rs6569992	6:135452152	Red blood cell traits	0	0	298	2340695	1	SGIP1	0.00566092	-7.29837	-1.69803	0
rs3762318	1:67597119	Leprosy	1	1	301	2340930	1	IL23R	0.00587841	-7.55467	-5.94299	0
rs2024825	1:67597977	Leprosy	1	1	301	2340930	1	IL23R	0.00458482	-6.02641	-4.49625	0
rs7517847	1:67681669	Crohn's disease	1	1	301	2340930	1	IL23R	0.00844314	-10.5649	-8.83025	0
rs3790567	1:67822377	Primary biliary cirrhosis	1	1	302	2340961	1	IL12RB2|SERBP1	0.0536732	-64.0122	-61.4684	0
rs2226284	1:70335682	Hypertension risk in short sleep duration	1	1	306	2341387	1	LRRC7	0.0043425	-5.73888	-4.22587	0
rs1514177	1:74991402	Obesity	1	1	310	2342176	1	FPGT|FPGT-TNNI3K|TNNI3K	0.00690732	-8.76456	-7.09796	0
rs1514175	1:74991644	Body mass index	1	1	310	2342176	1	FPGT|FPGT-TNNI3K|TNNI3K	0.00686417	-8.71388	-7.04948	0
rs1514174	1:74993063	Obesity	1	1	310	2342176	1	FPGT|FPGT-TNNI3K|TNNI3K	0.00620702	-7.9415	-6.31161	0
rs12566985	1:75002193	Body mass index	1	1	310	2342176	1	FPGT|FPGT-TNNI3K|TNNI3K	0.00637615	-8.14043	-6.50123	0
rs7514705	1:75006720	Menarche (age at onset)	1	1	310	2342176	1	FPGT|FPGT-TNNI3K|TNNI3K	0.00626076	-8.00472	-6.37185	0
rs3931020	1:75235317	Resistin levels	1	1	312	2342391	1	TYW3|CRYZ	0.00338319	-4.59477	-3.15911	0
rs211718	1:76106675	Metabolic traits | Metabolite levels	1	1	314	2342576	1	ACADM|DLST	0.0492565	-58.7025	-56.2109	1
rs7552404	1:76135946	Acylcarnitine levels | Blood metabolite levels	1	1	314	2342576	1	ACADM|DLST	0.0503168	-59.9751	-57.4714	1
rs4949874	1:76161889	Blood metabolite ratios	1	1	314	2342576	1	ACADM|DLST	0.0506281	-60.3489	-57.8417	1
rs11161521	1:76216330	Blood metabolite levels	1	1	314	2342576	1	ACADM|DLST	0.0501356	-59.7575	-57.256	1
rs211718	1:76106675	Metabolic traits | Metabolite levels	1	1	316	2342665	1	MSH4|RABGGTB	0.00289037	-4.00209	-2.61483	0
rs7552404	1:76135946	Acylcarnitine levels | Blood metabolite levels	1	1	316	2342665	1	MSH4|RABGGTB	0.0029348	-4.0557	-2.66373	0
rs17381664	1:78048331	Obesity	1	1	321	2343025	1	AK5	0.00361241	-4.86913	-3.41332	0
rs1354034	3:56849749	Mean platelet volume | Platelet count	0	0	324	2343231	1	NEXN	0.0130128	-15.9046	-9.78788	1
rs12485738	3:56865776	Mean platelet volume	0	0	324	2343231	1	NEXN	0.0053475	-6.92863	-1.36914	0
rs10512472	17:33884804	Platelet count	0	0	325	2343231	1	NEXN	0.00982054	-12.1761	-6.22291	0
rs16971217	17:33944055	Mean platelet volume	0	0	325	2343231	1	NEXN	0.00957041	-11.8837	-5.9504	0
rs273259	1:79093818	Febrile seizures | Febrile seizures (MMR vaccine-related)	1	1	332	2343473	1	IFI44L	0.00497574	-6.48933	-4.93238	0
rs2111485	2:163110536	Inflammatory bowel disease | Inflammatory skin disease | Vitiligo	0	0	333	2343473	1	IFI44L	0.00667928	-8.49672	-2.78474	1
rs1990760	2:163124051	Immunoglobulin A | Psoriasis | Type 1 diabetes | Type 1 diabetes autoantibodies	0	0	333	2343473	1	IFI44L	0.00626952	-8.01503	-2.34676	1
rs273259	1:79093818	Febrile seizures | Febrile seizures (MMR vaccine-related)	1	1	334	2343511	1	IFI44	0.00353366	-4.77495	-3.3259	0
rs6699417	1:89123443	Height	1	1	343	2345617	1	PKN2	0.00542996	-7.02596	-5.44022	1
rs7551732	1:89139041	Height	1	1	343	2345617	1	PKN2	0.00554371	-7.16015	-5.56769	1
rs12145922	1:89146234	Liver enzyme levels (gamma-glutamyl transferase)	1	1	343	2345617	1	PKN2	0.0053876	-6.97596	-5.39276	0
rs7515577	1:93009438	Cholesterol, total	1	1	354	2346738	1	RPAP2	0.0046774	-6.13615	-4.59951	0
rs11810217	1:93148377	Multiple sclerosis	1	1	354	2346738	1	RPAP2	0.00374041	-5.02205	-3.55538	0
rs10874746	1:93323971	Height	1	1	354	2346738	1	RPAP2	0.00549107	-7.09806	-5.50869	0
rs7515577	1:93009438	Cholesterol, total	1	1	355	2346863	1	RPL5|SNORD21|FAM69A	0.0199379	-23.9963	-21.9414	0
rs11810217	1:93148377	Multiple sclerosis	1	1	355	2346863	1	RPL5|SNORD21|FAM69A	0.0142234	-17.3181	-15.3953	0
rs10874746	1:93323971	Height	1	1	355	2346863	1	RPL5|SNORD21|FAM69A	0.0389634	-46.4158	-44.0512	1
rs7515577	1:93009438	Cholesterol, total	1	1	356	2346934	1	MTF2	0.0100452	-12.4387	-10.6428	0
rs10874746	1:93323971	Height	1	1	356	2346934	1	MTF2	0.00678943	-8.62611	-6.96544	0
rs7515577	1:93009438	Cholesterol, total	1	1	358	2347096	1	DR1	0.00743659	-9.38559	-7.69413	0
rs12718597	7:50428428	Mean corpuscular volume	0	0	360	2347132	1	FNBP1L	0.0101691	-12.5834	-6.60827	0
rs12718598	7:50428445	Red blood cell traits	0	0	360	2347132	1	FNBP1L	0.0157132	-19.0579	-12.8349	1
rs560426	1:94553438	Orofacial clefts	1	1	362	2347502	1	ABCD3	0.00387006	-5.17673	-3.69938	0
rs6675668	1:95515637	Stearic acid (18:0) plasma levels	1	1	363	2347732	1	TMEM56-RWDD3|TMEM56	0.00296985	-4.09796	-2.70227	0
rs9437689	1:95549536	Phospholipid levels (plasma)	1	1	363	2347732	1	TMEM56-RWDD3|TMEM56	0.00549419	-7.10175	-5.51219	1
rs4895441	6:135426573	Mean corpuscular volume | White blood cell count	0	0	364	2347732	1	TMEM56-RWDD3|TMEM56	0.00551325	-7.12422	-1.54222	0
rs9376092	6:135427144	Beta thalassemia/hemoglobin E disease	0	0	364	2347732	1	TMEM56-RWDD3|TMEM56	0.00533989	-6.91964	-1.36121	0
rs9389269	6:135427159	Red blood cell traits	0	0	364	2347732	1	TMEM56-RWDD3|TMEM56	0.00535811	-6.94115	-1.38017	0
rs9402686	6:135427817	Hematological parameters | White blood cell count	0	0	364	2347732	1	TMEM56-RWDD3|TMEM56	0.00538011	-6.96712	-1.40295	0
rs9494145	6:135432552	Fetal hemoglobin levels in sickle cell anemia | Mean platelet volume | Red blood cell traits	0	0	364	2347732	1	TMEM56-RWDD3|TMEM56	0.00611646	-7.83495	-2.18417	1
rs9483788	6:135435501	Hematocrit | Other erythrocyte phenotypes	0	0	364	2347732	1	TMEM56-RWDD3|TMEM56	0.00608354	-7.79619	-2.14899	0
rs6569992	6:135452152	Red blood cell traits	0	0	364	2347732	1	TMEM56-RWDD3|TMEM56	0.00659567	-8.39848	-2.69563	1
rs6671200	1:95697529	Stearic acid (18:0) plasma levels	1	1	366	2347788	1	RWDD3|TMEM56-RWDD3	0.0169913	-20.5509	-18.56	1
rs17496332	1:107546375	Sex hormone-binding globulin levels	1	1	382	2349848	1	PRMT6	0.0195458	-23.5375	-21.4905	0
rs7528419	1:109817192	Lipoprotein-associated phospholipase A2 activity and mass	1	1	394	2350922	1	GSTM4|GSTM5|GSTM1	0.00764085	-9.62508	-7.9247	0
rs12740374	1:109817590	LDL cholesterol | Lipoprotein-associated phospholipase A2 activity and mass	1	1	394	2350922	1	GSTM4|GSTM5|GSTM1	0.00759417	-9.57036	-7.87202	0
rs660240	1:109817838	Cardiovascular disease risk factors | LDL cholesterol	1	1	394	2350922	1	GSTM4|GSTM5|GSTM1	0.0072347	-9.14879	-7.46642	0
rs629301	1:109818306	Cholesterol, total | LDL cholesterol	1	1	394	2350922	1	GSTM4|GSTM5|GSTM1	0.00775364	-9.75728	-8.05196	0
rs646776	1:109818530	Cholesterol, total | Coronary artery disease | Coronary heart disease | LDL cholesterol | Lipid metabolism phenotypes | Myocardial infarction (early onset) | Progranulin levels	1	1	394	2350922	1	GSTM4|GSTM5|GSTM1	0.00775139	-9.75464	-8.04941	0
rs3902354	1:109819296	Cholesterol, total	1	1	394	2350922	1	GSTM4|GSTM5|GSTM1	0.00776132	-9.76629	-8.06064	0
rs602633	1:109821511	Coronary artery disease	1	1	394	2350922	1	GSTM4|GSTM5|GSTM1	0.00689983	-8.75575	-7.08954	0
rs599839	1:109822166	Coronary artery disease or ischemic stroke | Coronary artery disease or large artery stroke | Coronary heart disease | LDL cholesterol | Lipoprotein-associated phospholipase A2 activity and mass | Metabolite levels	1	1	394	2350922	1	GSTM4|GSTM5|GSTM1	0.00704055	-8.92095	-7.24771	0
rs17024258	1:110147321	Obesity	1	1	394	2350922	1	GSTM4|GSTM5|GSTM1	0.0187566	-22.6145	-20.585	0
rs17024393	1:110154688	Body mass index	1	1	394	2350922	1	GSTM4|GSTM5|GSTM1	0.0188928	-22.7737	-20.7412	0
rs10494112	1:110352477	Paget's disease	1	1	394	2350922	1	GSTM4|GSTM5|GSTM1	0.00454189	-5.97551	-4.44835	0
rs484959	1:110366083	Paget's disease	1	1	394	2350922	1	GSTM4|GSTM5|GSTM1	0.00532311	-6.89983	-5.32051	0
rs17024258	1:110147321	Obesity	1	1	395	2350952	1	GSTM2|GSTM1|ERVK11-1	0.0225033	-27.0005	-24.8932	0
rs17024393	1:110154688	Body mass index	1	1	395	2350952	1	GSTM2|GSTM1|ERVK11-1	0.0228801	-27.4421	-25.3276	0
rs17024258	1:110147321	Obesity	1	1	396	2350981	1	GSTM1|GSTM2|GSTM4	0.026418	-31.5947	-29.4155	1
rs17024393	1:110154688	Body mass index	1	1	396	2350981	1	GSTM1|GSTM2|GSTM4	0.0265831	-31.7887	-29.6069	1
rs1466788	1:110618730	Blood metabolite levels	1	1	400	2351171	1	FAM40A|ALX3	0.00317974	-4.35059	-2.934	1
rs1335645	1:111684276	Liver enzyme levels (gamma-glutamyl transferase)	1	1	405	2351632	1	CEPT1|DRAM2	0.0116026	-14.258	-12.4113	1
rs494453	1:112192122	Osteoporosis-related phenotypes	1	1	409	2351872	1	RAP1A	0.00659603	-8.3989	-6.74797	0
rs10745332	1:113189053	Hypertension | Systolic blood pressure	1	1	412	2352228	1	CAPZA1|ST7L|BAZ2B	0.0488811	-58.2522	-55.7647	1
rs17030613	1:113190807	Blood pressure	1	1	412	2352228	1	CAPZA1|ST7L|BAZ2B	0.00364721	-4.91073	-3.45191	0
rs12120956	1:113202571	Height	1	1	412	2352228	1	CAPZA1|ST7L|BAZ2B	0.00355208	-4.79699	-3.34633	0
rs2932538	1:113216543	Diastolic blood pressure | Systolic blood pressure	1	1	412	2352228	1	CAPZA1|ST7L|BAZ2B	0.0484467	-57.7314	-55.2486	1
rs17030613	1:113190807	Blood pressure	1	1	413	2352275	1	MOV10	0.0367051	-43.7359	-41.401	1
rs12120956	1:113202571	Height	1	1	413	2352275	1	MOV10	0.0363209	-43.2805	-40.9505	1
rs624988	1:117263790	Rheumatoid arthritis	1	1	430	2353749	1	CD101	0.00377008	-5.05746	-3.5883	0
rs12718598	7:50428445	Red blood cell traits	0	0	434	2353988	1	FAM46C	0.00577564	-7.43359	-1.8198	1
rs1797052	1:145727683	Contrast sensitivity	1	1	447	2356344	1	RNF115|CD160	0.00365202	-4.91647	-3.45726	0
rs140505938	1:150031490	Schizophrenia	1	1	454	2357845	1	FCGR1B|FCGR1A|FCGR1C|HIST2H2BF	0.0122736	-15.0416	-13.1739	0
rs17599629	1:150658287	Prostate cancer	1	1	454	2357845	1	FCGR1B|FCGR1A|FCGR1C|HIST2H2BF	0.00400957	-5.34297	-3.85478	0
rs10774624	12:111833788	Rheumatoid arthritis	0	0	456	2357845	1	FCGR1B|FCGR1A|FCGR1C|HIST2H2BF	0.00844934	-10.5722	-4.71723	1
rs3184504	12:111884608	Beta-2 microglubulin plasma levels | Blood metabolite levels | Diastolic blood pressure | Eosinophil counts | Hypothyroidism | Platelet count | Red blood cell traits | Systolic blood pressure | Type 1 diabetes | Type 1 diabetes autoantibodies	0	0	456	2357845	1	FCGR1B|FCGR1A|FCGR1C|HIST2H2BF	0.00760517	-9.58326	-3.79506	1
rs4766578	12:111904371	Vitiligo	0	0	456	2357845	1	FCGR1B|FCGR1A|FCGR1C|HIST2H2BF	0.00757294	-9.54547	-3.75985	1
rs10774625	12:111910219	Retinal vascular caliber	0	0	456	2357845	1	FCGR1B|FCGR1A|FCGR1C|HIST2H2BF	0.00761608	-9.59605	-3.80704	1
rs653178	12:112007756	Blood pressure | Celiac disease | Celiac disease or Rheumatoid arthritis | Chronic kidney disease | Diastolic blood pressure | Thyroid peroxidase antibody positivity | Urate levels	0	0	456	2357845	1	FCGR1B|FCGR1A|FCGR1C|HIST2H2BF	0.007662	-9.64988	-3.85736	1
rs11065987	12:112072424	Cholesterol, total | Coronary artery disease or ischemic stroke | Coronary artery disease or large artery stroke | Hematocrit | Hemoglobin | LDL cholesterol | Tetralogy of Fallot	0	0	456	2357845	1	FCGR1B|FCGR1A|FCGR1C|HIST2H2BF	0.00703925	-8.91943	-3.1749	1
rs17696736	12:112486818	Type 1 diabetes	0	0	456	2357845	1	FCGR1B|FCGR1A|FCGR1C|HIST2H2BF	0.00535427	-6.93662	-1.37619	0
rs11205277	1:149892872	Height	1	1	462	2358153	1	MRPS21	0.00489701	-6.39619	-4.84466	0
rs11205303	1:149906413	Height | Infant length	1	1	462	2358153	1	MRPS21	0.00507359	-6.60504	-5.0415	0
rs140505938	1:150031490	Schizophrenia	1	1	462	2358153	1	MRPS21	0.00481943	-6.30436	-4.75803	0
rs140505938	1:150031490	Schizophrenia	1	1	467	2358393	1	ADAMTSL4|C1orf138|LOC100289061	0.00346725	-4.69546	-3.25228	0
rs17599629	1:150658287	Prostate cancer	1	1	467	2358393	1	ADAMTSL4|C1orf138|LOC100289061	0.00344857	-4.67309	-3.23158	0
rs17599629	1:150658287	Prostate cancer	1	1	469	2358520	1	SETDB1|CERS2	0.00382765	-5.12615	-3.65221	0
rs2230061	1:150727539	Fat body mass	1	1	469	2358520	1	SETDB1|CERS2	0.0126856	-15.5226	-13.6429	1
rs7412746	1:150860471	Melanoma	1	1	469	2358520	1	SETDB1|CERS2	0.00987617	-12.2411	-10.4514	0
rs267734	1:150951477	Chronic kidney disease	1	1	469	2358520	1	SETDB1|CERS2	0.00338826	-4.60084	-3.16472	0
rs2230061	1:150727539	Fat body mass	1	1	470	2358591	1	ANXA9|FAM63A	0.00341359	-4.63119	-3.19283	1
rs267733	1:150958836	LDL cholesterol	1	1	470	2358591	1	ANXA9|FAM63A	0.0033984	-4.61299	-3.17596	0
rs1354034	3:56849749	Mean platelet volume | Platelet count	0	0	472	2358623	1	PRUNE	0.00528159	-6.85081	-1.30109	1
rs17599629	1:150658287	Prostate cancer	1	1	475	2358700	1	GABPB2	0.00378337	-5.07332	-3.60306	0
rs267734	1:150951477	Chronic kidney disease	1	1	475	2358700	1	GABPB2	0.00694356	-8.8071	-7.13875	0
rs267733	1:150958836	LDL cholesterol	1	1	475	2358700	1	GABPB2	0.00454409	-5.97812	-4.4508	0
rs2769264	1:151344741	Blood trace element (Cu levels)	1	1	475	2358700	1	GABPB2	0.00419107	-5.55893	-4.057	0
rs2769264	1:151344741	Blood trace element (Cu levels)	1	1	481	2358906	1	PSMB4	0.046042	-54.8524	-52.3973	0
rs1354034	3:56849749	Mean platelet volume | Platelet count	0	0	503	2360186	1	AQP10	0.00744328	-9.39344	-3.61765	1
rs10761731	10:65027610	Platelet count | Triglycerides	0	0	504	2360186	1	AQP10	0.00752563	-9.49	-3.70791	1
rs7075195	10:65050659	Mean platelet volume	0	0	504	2360186	1	AQP10	0.00764655	-9.63177	-3.84046	1
rs10740118	10:65101207	Plasma omega-6 polyunsaturated fatty acid levels (linoleic acid)	0	0	504	2360186	1	AQP10	0.00766048	-9.6481	-3.8557	1
rs7896518	10:65104500	Mean platelet volume	0	0	504	2360186	1	AQP10	0.00770467	-9.69989	-3.90389	1
rs12355784	10:65121565	Liver enzyme levels	0	0	504	2360186	1	AQP10	0.00676751	-8.60036	-2.87948	0
rs2393967	10:65133156	Mean platelet volume	0	0	504	2360186	1	AQP10	0.00538776	-6.97614	-1.41088	0
rs7923609	10:65133822	Liver enzyme levels (alkaline phosphatase)	0	0	504	2360186	1	AQP10	0.00673554	-8.56281	-2.845	0
rs7910927	10:65138910	Sex hormone-binding globulin levels	0	0	504	2360186	1	AQP10	0.00672805	-8.55402	-2.83694	0
rs7896783	10:65162153	Fibrinogen	0	0	504	2360186	1	AQP10	0.00654464	-8.33851	-2.64055	0
rs2893923	10:65261184	Platelet aggregation	0	0	504	2360186	1	AQP10	0.00544749	-7.04664	-1.47342	0
rs10761779	10:65274927	Liver enzyme levels	0	0	504	2360186	1	AQP10	0.00677449	-8.60856	-2.88706	0
rs10822184	10:65337153	Androgen levels	0	0	504	2360186	1	AQP10	0.00583622	-7.50497	-1.88421	0
rs4537545	1:154418879	C-reactive protein	1	1	506	2360257	1	IL6R	0.00418172	-5.54782	-4.0466	0
rs61812598	1:154420087	Cerebrospinal fluid levels of Alzheimer's disease-related proteins	1	1	506	2360257	1	IL6R	0.0038469	-5.14911	-3.67361	0
rs4129267	1:154426264	Asthma | C-reactive protein levels | Fibrinogen | Protein quantitative trait loci	1	1	506	2360257	1	IL6R	0.00391394	-5.22904	-3.74823	0
rs2228145	1:154426970	Rheumatoid arthritis	1	1	506	2360257	1	IL6R	0.00391613	-5.23164	-3.75067	0
rs905938	1:154991389	Birth length | Waist-to-hip ratio adjusted for body mass index	1	1	508	2360506	1	ZBTB7B	0.00652487	-8.31528	-6.66804	0
rs1218582	1:154834183	Prostate cancer	1	1	511	2360576	1	ADAM15	0.00359579	-4.84926	-3.39484	0
rs10908458	1:155126948	Liver enzyme levels (gamma-glutamyl transferase)	1	1	511	2360576	1	ADAM15	0.00513825	-6.68146	-5.1137	0
rs4072037	1:155162067	Magnesium levels	1	1	511	2360576	1	ADAM15	0.0104975	-12.9672	-11.156	0
rs2049805	1:155194980	Renal function-related traits (BUN)	1	1	511	2360576	1	ADAM15	0.00916068	-11.4045	-9.64142	0
rs670523	1:155878732	Inflammatory bowel disease	1	1	511	2360576	1	ADAM15	0.0047431	-6.21398	-4.67284	0
rs670523	1:155878732	Inflammatory bowel disease	1	1	516	2361036	1	DAP3|YY1AP1	0.00571863	-7.36641	-5.76379	0
rs670523	1:155878732	Inflammatory bowel disease	1	1	517	2361154	1	SYT11	0.00303572	-4.17732	-2.77485	0
rs675209	6:7102084	Urate levels	0	0	518	2361154	1	SYT11	0.00741573	-9.36113	-3.58746	0
rs1354034	3:56849749	Mean platelet volume | Platelet count	0	0	522	2361279	1	LMNA	0.0076612	-9.64893	-3.85648	1
rs2072499	1:156169610	Testicular germ cell tumor	1	1	523	2361342	1	SEMA4A	0.00305844	-4.20468	-2.79992	0
rs2984613	1:156197380	Intracerebral hemorrhage	1	1	523	2361342	1	SEMA4A	0.00593693	-7.62359	-6.00869	0
rs6684514	1:156255456	Glycated hemoglobin levels | Mean corpuscular hemoglobin concentration	1	1	523	2361342	1	SEMA4A	0.0318192	-37.9562	-35.6919	0
rs2072499	1:156169610	Testicular germ cell tumor	1	1	524	2361384	1	SLC25A44	0.0051378	-6.68094	-5.1132	0
rs2984613	1:156197380	Intracerebral hemorrhage	1	1	524	2361384	1	SLC25A44	0.00462328	-6.072	-4.53917	0
rs2072499	1:156169610	Testicular germ cell tumor	1	1	526	2361401	1	BGLAP|PMF1-BGLAP|PMF1	0.00615247	-7.87732	-6.25041	0
rs2984613	1:156197380	Intracerebral hemorrhage	1	1	526	2361401	1	BGLAP|PMF1-BGLAP|PMF1	0.00722381	-9.13601	-7.45414	0
rs2518564	1:159062436	White blood cell count	1	1	536	2362394	1	IFI16	0.0329461	-39.2871	-37.0053	1
rs3026968	1:159147452	Inflammatory biomarkers	1	1	537	2362511	1	DARC	0.00313815	-4.30059	-2.88798	0
rs12075	1:159175354	Inflammatory biomarkers | Monocyte chemoattractant protein-1 | Obesity-related traits | White blood cell count	1	1	537	2362511	1	DARC	0.00537597	-6.96223	-5.37972	0
rs13962	1:159175527	IgE levels	1	1	537	2362511	1	DARC	0.0178986	-21.6113	-19.6002	0
rs3845624	1:159218266	Inflammatory biomarkers	1	1	537	2362511	1	DARC	0.00805803	-10.1139	-8.39548	0
rs2251746	1:159272060	IgE levels	1	1	537	2362511	1	DARC	0.0133082	-16.2496	-14.3516	0
rs4656784	1:159326880	IgE levels	1	1	537	2362511	1	DARC	0.0051855	-6.73729	-5.16651	0
rs4073054	1:161200487	Blood metabolite levels	1	1	550	2363389	1	NIT1|DEDD	0.00880509	-10.9885	-9.23919	0
rs4073054	1:161200487	Blood metabolite levels	1	1	556	2363562	1	FCER1G	0.0227387	-27.2764	-25.1646	0
rs4073054	1:161200487	Blood metabolite levels	1	1	557	2363579	1	TOMM40L|NR1I3	0.00555571	-7.17431	-5.58118	1
rs10800309	1:161472158	Ulcerative colitis	1	1	561	2363689	1	FCGR2A|FCGR2C	0.0224088	-26.8896	-24.7842	0
rs1801274	1:161479745	Inflammatory bowel disease | Kawasaki disease | Ulcerative colitis	1	1	561	2363689	1	FCGR2A|FCGR2C	0.053782	-64.1432	-61.5983	1
rs10800309	1:161472158	Ulcerative colitis	1	1	562	2363784	1	HSPA6|HSPA7	0.0103858	-12.8367	-11.0291	0
rs10800309	1:161472158	Ulcerative colitis	1	1	563	2363808	1	FCGR2B	0.00571682	-7.36426	-5.76174	0
rs1801274	1:161479745	Inflammatory bowel disease | Kawasaki disease | Ulcerative colitis	1	1	563	2363808	1	FCGR2B	0.00494987	-6.45873	-4.90356	0
rs1801274	1:161479745	Inflammatory bowel disease | Kawasaki disease | Ulcerative colitis	1	1	567	2363919	1	ATF6	0.00324151	-4.42479	-3.00229	0
rs3811444	1:248039451	Platelet count | Red blood cell fatty acid levels | Red blood cell traits	0	0	579	2364677	1	PBX1|LOC100505795|LOC100131938	0.00550408	-7.11341	-1.53263	0
rs10489202	1:167903079	Schizophrenia	1	1	592	2366028	1	DCAF6	0.0325253	-38.79	-36.5145	0
rs12061601	1:169070450	QT interval	1	1	598	2366422	1	ATP1B1	0.0159846	-19.3748	-17.4077	0
rs1320976	1:169073346	QT interval	1	1	598	2366422	1	ATP1B1	0.016047	-19.4477	-17.4792	0
rs10919070	1:169099037	QT interval	1	1	598	2366422	1	ATP1B1	0.0161269	-19.541	-17.5706	0
rs10919071	1:169099483	QT interval	1	1	598	2366422	1	ATP1B1	0.0161391	-19.5553	-17.5845	0
rs16861990	1:169135127	Venous thromboembolism	1	1	598	2366422	1	ATP1B1	0.00411233	-5.46527	-3.96925	0
rs1983546	1:169446183	QT interval	1	1	598	2366422	1	ATP1B1	0.00665079	-8.46325	-6.8095	0
rs6687813	1:169477574	D-dimer levels	1	1	598	2366422	1	ATP1B1	0.00391861	-5.2346	-3.75344	0
rs6427196	1:169481223	Venous thromboembolism	1	1	598	2366422	1	ATP1B1	0.00384752	-5.14984	-3.67429	0
rs2420371	1:169491555	Hemostatic factors and hematological phenotypes	1	1	598	2366422	1	ATP1B1	0.00465482	-6.10939	-4.57431	0
rs1018827	1:169514006	Venous thromboembolism	1	1	598	2366422	1	ATP1B1	0.00405826	-5.40093	-3.90901	0
rs6025	1:169519049	Venous thromboembolism	1	1	598	2366422	1	ATP1B1	0.0040228	-5.35871	-3.86951	0
rs10919070	1:169099037	QT interval	1	1	600	2366490	1	BLZF1|C1orf114	0.00300757	-4.14342	-2.74383	0
rs10919071	1:169099483	QT interval	1	1	600	2366490	1	BLZF1|C1orf114	0.00301792	-4.15589	-2.75522	0
rs7531806	1:169651044	Acne (severe)	1	1	602	2366581	1	SCYL3|C1orf112	0.00445238	-5.86932	-4.34852	0
rs1541160	1:169995802	Amyotrophic lateral sclerosis	1	1	602	2366581	1	SCYL3|C1orf112	0.0138242	-16.852	-14.9398	0
rs10919388	1:170372503	Waist-to-hip ratio adjusted for body mass index	1	1	603	2366753	1	GORAB	0.00449616	-5.92126	-4.39732	0
rs10914144	1:171949750	Mean platelet volume | Platelet count	1	1	613	2367537	1	C1orf9	0.00372667	-5.00564	-3.54014	0
rs678962	1:172189889	Height	1	1	613	2367537	1	C1orf9	0.00874128	-10.9139	-9.16712	0
rs12410416	1:172193820	Height	1	1	613	2367537	1	C1orf9	0.00782379	-9.8395	-8.13113	0
rs479336	1:172199573	Bone mineral density	1	1	613	2367537	1	C1orf9	0.00564448	-7.27899	-5.68066	0
rs12075079	1:172219995	Height	1	1	613	2367537	1	C1orf9	0.00778983	-9.7997	-8.0928	0
rs1011731	1:172346548	Waist-hip ratio	1	1	613	2367537	1	C1orf9	0.0515417	-61.4469	-58.9289	0
rs714515	1:172352990	Waist-to-hip ratio adjusted for body mass index	1	1	613	2367537	1	C1orf9	0.0519032	-61.8815	-59.359	0
rs2105325	1:173349725	Rheumatoid arthritis	1	1	615	2367743	1	PRDX6	0.0177992	-21.4951	-19.4861	0
rs4650994	1:178515312	HDL cholesterol	1	1	627	2369325	1	C1orf220|TEX35	0.0275345	-32.9074	-30.7103	0
rs17081935	4:57823476	Height	0	0	644	2370433	1	CACNA1E	0.0053433	-6.92367	-1.36477	1
rs3814333	1:184007119	Height	1	1	653	2371474	1	TSEN15	0.00939763	-11.6816	-9.90948	1
rs1926872	1:184018475	Height	1	1	653	2371474	1	TSEN15	0.0105767	-13.0597	-11.2459	1
rs2274432	1:184020945	Height	1	1	653	2371474	1	TSEN15	0.0106661	-13.1642	-11.3475	1
rs1046934	1:184023529	Height	1	1	653	2371474	1	TSEN15	0.0106814	-13.182	-11.3647	1
rs342293	7:106372219	Mean platelet volume	0	0	665	2372719	1	RGS18	0.00550539	-7.11495	-1.53398	1
rs342296	7:106372903	Mean platelet volume	0	0	665	2372719	1	RGS18	0.00559804	-7.22423	-1.63153	1
rs10512472	17:33884804	Platelet count	0	0	666	2372719	1	RGS18	0.0174596	-21.0982	-14.8171	1
rs16971217	17:33944055	Mean platelet volume	0	0	666	2372719	1	RGS18	0.0177018	-21.3813	-15.0907	1
rs10737680	1:196679455	Age-related macular degeneration | Exudative age-related macular degeneration	1	1	672	2373336	1	CFH|CFHR1	0.0041215	-5.47618	-3.97947	0
rs6677604	1:196686918	IgA nephropathy | Nephropathy	1	1	672	2373336	1	CFH|CFHR1	0.00546918	-7.07224	-5.48416	1
rs1410996	1:196696933	Age-related macular degeneration | End-stage coagulation	1	1	672	2373336	1	CFH|CFHR1	0.00409304	-5.44233	-3.94777	0
rs1329428	1:196702810	Age-related macular degeneration	1	1	672	2373336	1	CFH|CFHR1	0.00410825	-5.46042	-3.96472	0
rs2820292	1:201784287	Body mass index	1	1	680	2374926	1	SHISA4	0.00741828	-9.36412	-7.67346	0
rs1427407	2:60718043	F-cell distribution | Fetal hemoglobin levels in sickle cell anemia	0	0	681	2374926	1	SHISA4	0.00618854	-7.91976	-2.26116	1
rs766432	2:60719970	Beta thalassemia/hemoglobin E disease | Fetal hemoglobin levels | Hemoglobin A2 levels in sickle cell anemia	0	0	681	2374926	1	SHISA4	0.00601634	-7.71709	-2.07704	1
rs11886868	2:60720246	Fetal hemoglobin levels	0	0	681	2374926	1	SHISA4	0.00572215	-7.37055	-1.76296	0
rs12718597	7:50428428	Mean corpuscular volume	0	0	682	2374926	1	SHISA4	0.0187548	-22.6123	-16.2825	0
rs12718598	7:50428445	Red blood cell traits	0	0	682	2374926	1	SHISA4	0.0234551	-28.1162	-21.6582	1
rs4950806	1:201952574	Butyrylcholinesterase levels	1	1	683	2374956	1	TIMM17A	0.00346886	-4.6974	-3.25407	0
rs4950806	1:201952574	Butyrylcholinesterase levels	1	1	684	2374982	1	RNPEP|LOC100506636	0.366749	-520.916	-516.486	1
rs10900585	1:203654024	Malaria	1	1	691	2375706	1	ATP2B4	0.00977304	-12.1205	-10.3346	1
rs4245739	1:204518842	Breast cancer | Prostate cancer	1	1	693	2376037	1	MDM4	0.07596	-91.1689	-88.4151	0
rs3813948	1:207269858	C4b binding protein levels	1	1	708	2377165	1	C4BPA	0.528433	-855.992	-850.151	1
rs7527798	1:207872290	Erythrocyte sedimentation rate	1	1	709	2377229	1	CD55	0.00486457	-6.35779	-4.80843	0
rs11578508	1:208129065	Heart rate	1	1	709	2377229	1	CD55	0.00367506	-4.944	-3.48282	0
rs12034383	1:207803595	Erythrocyte sedimentation rate	1	1	711	2377332	1	CR1|CR1L	0.00333841	-4.54108	-3.10954	0
rs7527798	1:207872290	Erythrocyte sedimentation rate	1	1	711	2377332	1	CR1|CR1L	0.0169108	-20.4569	-18.4679	0
rs2235371	1:209964080	Nonsyndromic cleft lip with or without cleft palate	1	1	717	2378121	1	TRAF3IP3	0.00341242	-4.62979	-3.19153	0
rs861020	1:209977111	Orofacial clefts	1	1	717	2378121	1	TRAF3IP3	0.0875902	-105.593	-102.751	0
rs10863790	1:209988047	Cleft lip	1	1	717	2378121	1	TRAF3IP3	0.00330292	-4.4985	-3.0702	0
rs2235371	1:209964080	Nonsyndromic cleft lip with or without cleft palate	1	1	718	2378180	1	DIEXF|IRF6	0.00409203	-5.44112	-3.94664	0
rs861020	1:209977111	Orofacial clefts	1	1	718	2378180	1	DIEXF|IRF6	0.0603918	-72.1339	-69.5192	0
rs10863790	1:209988047	Cleft lip	1	1	718	2378180	1	DIEXF|IRF6	0.00395721	-5.2806	-3.79644	0
rs2221593	1:212873431	Leprosy	1	1	731	2379280	1	FLVCR1	0.0203155	-24.4382	-22.3753	0
rs3774959	4:103511114	Ulcerative colitis	0	0	732	2379280	1	FLVCR1	0.00797307	-10.0144	-4.19766	1
rs4846480	1:218598469	Chronic obstructive pulmonary disease (severe)	1	1	742	2380590	1	TGFB2	0.00870402	-10.8703	-9.12506	0
rs1890995	1:218604678	Height	1	1	742	2380590	1	TGFB2	0.00865887	-10.8174	-9.07398	0
rs6684205	1:218609702	Height	1	1	742	2380590	1	TGFB2	0.00988973	-12.2569	-10.4667	0
rs991967	1:218615451	Height	1	1	742	2380590	1	TGFB2	0.0100106	-12.3983	-10.6036	0
rs12411277	1:218975475	Height	1	1	743	2380785	1	LYPLAL1	0.00396226	-5.28661	-3.80206	0
rs7552186	1:218995273	Height	1	1	743	2380785	1	LYPLAL1	0.00379315	-5.08499	-3.61391	0
rs11118346	1:219743719	Height	1	1	743	2380785	1	LYPLAL1	0.0030023	-4.13707	-2.73803	0
rs17465637	1:222823529	Coronary heart disease | Myocardial infarction (early onset)	1	1	747	2381903	1	FAM177B|SOD2|LOC100129518	0.0218364	-26.219	-24.1249	0
rs12042938	1:231816842	Neuranatomic and neurocognitive phenotypes	1	1	781	2385258	1	SPRTN|EGLN1|EXOC8	0.00703395	-8.91321	-7.24029	0
rs6762477	3:50093209	Menarche (age at onset)	0	0	782	2385258	1	SPRTN|EGLN1|EXOC8	0.00832598	-10.4277	-4.58329	0
rs2013208	3:50129399	HDL cholesterol	0	0	782	2385258	1	SPRTN|EGLN1|EXOC8	0.00932056	-11.5915	-5.67659	1
rs12042938	1:231816842	Neuranatomic and neurocognitive phenotypes	1	1	784	2385343	1	DISC1|TSNAX-DISC1	0.203895	-260.724	-257.142	1
rs1538774	1:243544827	Schizophrenia	1	1	802	2388525	1	SDCCAG8|AKT3	0.0366091	-43.6221	-41.2884	0
rs6703335	1:243608967	Schizophrenia | Schizophrenia, schizoaffective disorder or bipolar disorder	1	1	802	2388525	1	SDCCAG8|AKT3	0.0157887	-19.146	-17.1837	0
rs10761731	10:65027610	Platelet count | Triglycerides	0	0	809	2389718	1	CNST	0.00771765	-9.7151	-3.91802	1
rs7075195	10:65050659	Mean platelet volume	0	0	809	2389718	1	CNST	0.00776144	-9.76642	-3.96557	1
rs10740118	10:65101207	Plasma omega-6 polyunsaturated fatty acid levels (linoleic acid)	0	0	809	2389718	1	CNST	0.00774159	-9.74316	-3.94394	1
rs7896518	10:65104500	Mean platelet volume	0	0	809	2389718	1	CNST	0.00773176	-9.73164	-3.93335	1
rs12355784	10:65121565	Liver enzyme levels	0	0	809	2389718	1	CNST	0.00576419	-7.42009	-1.8076	1
rs7923609	10:65133822	Liver enzyme levels (alkaline phosphatase)	0	0	809	2389718	1	CNST	0.00575045	-7.4039	-1.793	1
rs7910927	10:65138910	Sex hormone-binding globulin levels	0	0	809	2389718	1	CNST	0.00574623	-7.39893	-1.78848	1
rs7896783	10:65162153	Fibrinogen	0	0	809	2389718	1	CNST	0.00584891	-7.51992	-1.89767	0
rs10761779	10:65274927	Liver enzyme levels	0	0	809	2389718	1	CNST	0.00578107	-7.43999	-1.82562	1
rs10512472	17:33884804	Platelet count	0	0	810	2389718	1	CNST	0.00623417	-7.97344	-2.30986	1
rs16971217	17:33944055	Mean platelet volume	0	0	810	2389718	1	CNST	0.00664518	-8.45666	-2.74882	1
rs1539019	1:247600301	Fibrinogen	1	1	814	2390050	1	NLRP3	0.00465796	-6.11311	-4.57782	0
rs12239046	1:247601595	C-reactive protein levels	1	1	814	2390050	1	NLRP3	0.00426196	-5.64319	-4.13598	0
rs10157379	1:247605599	Fibrinogen	1	1	814	2390050	1	NLRP3	0.00415881	-5.52056	-4.02109	0
rs7550918	1:247675559	Platelet count	1	1	814	2390050	1	NLRP3	0.00411427	-5.46759	-3.97142	1
rs3811444	1:248039451	Platelet count | Red blood cell fatty acid levels | Red blood cell traits	1	1	819	2390180	1	TRIM58|OR2W3|OR2AJ1	0.00687197	-8.72305	-7.05827	0
rs11204538	1:248046272	Mean corpuscular volume	1	1	819	2390180	1	TRIM58|OR2W3|OR2AJ1	0.0213992	-25.7069	-23.6214	0
rs12103	1:1247494	Inflammatory bowel disease	1	1	833	2391188	1	SDF4	0.0091763	-11.4228	-9.6591	0
rs12103	1:1247494	Inflammatory bowel disease	1	1	835	2391647	1	SSU72	0.00561994	-7.25006	-5.65315	0
rs4648356	1:2709164	Multiple sclerosis	1	1	845	2392666	1	MMEL1|TTC34|FAM213B	0.00296544	-4.09264	-2.69741	0
rs1175550	1:3691528	Blood trace element (Cu levels)	1	1	850	2393740	1	CEP104	0.0777746	-93.4076	-90.6399	0
rs1175550	1:3691528	Blood trace element (Cu levels)	1	1	851	2393816	1	C1orf174	0.0172558	-20.86	-18.863	0
rs227163	1:7961206	Rheumatoid arthritis	1	1	861	2395123	1	UTS2|PER3	0.00775613	-9.7602	-8.05478	0
rs35675666	1:8021973	Inflammatory bowel disease | Ulcerative colitis	1	1	861	2395123	1	UTS2|PER3	0.00461415	-6.06118	-4.52898	0
rs301801	1:8495945	Optic cup area | Vertical cup-disc ratio	1	1	864	2395245	1	RERE	0.0299819	-35.789	-33.553	0
rs4908760	1:8526142	Vitiligo	1	1	864	2395245	1	RERE	0.0743037	-89.1291	-86.3894	0
rs301801	1:8495945	Optic cup area | Vertical cup-disc ratio	1	1	866	2395418	1		0.0411638	-49.0323	-46.6392	1
rs4908760	1:8526142	Vitiligo	1	1	866	2395418	1		0.0444921	-53.0003	-50.5639	0
rs301801	1:8495945	Optic cup area | Vertical cup-disc ratio	1	1	867	2395490	1	ENO1	0.00946919	-11.7653	-9.99049	0
rs4908760	1:8526142	Vitiligo	1	1	867	2395490	1	ENO1	0.00735833	-9.29382	-7.60582	0
rs12565727	1:11033082	Male-pattern baldness	1	1	872	2396415	1	MASP2|TARDBP	0.00628295	-8.03083	-6.39674	0
rs9430161	1:11046855	Ewing sarcoma	1	1	872	2396415	1	MASP2|TARDBP	0.00811656	-10.1825	-8.46156	0
rs17036350	1:11171226	Corneal curvature	1	1	873	2396480	1	EXOSC10	0.00329026	-4.48331	-3.05622	0
rs74225573	1:11280994	Corneal curvature	1	1	873	2396480	1	EXOSC10	0.003546	-4.78972	-3.33959	0
rs1801133	1:11856378	Homocysteine levels	1	1	877	2396817	1	MTHFR	0.00564241	-7.27655	-5.67835	0
rs17367504	1:11862778	Blood pressure | Systolic blood pressure	1	1	877	2396817	1	MTHFR	0.0122471	-15.0106	-13.1438	0
rs1023252	1:11899033	Natriuretic peptide levels	1	1	877	2396817	1	MTHFR	0.0292833	-34.966	-32.7408	0
rs198389	1:11919271	B-type natriuretic peptide	1	1	877	2396817	1	MTHFR	0.0132477	-16.1789	-14.2826	1
rs3924048	1:12614848	Optic cup area	1	1	881	2397025	1	DHRS3	0.00863238	-10.7864	-9.04407	0
rs1497406	1:16505320	Gamma gluatamyl transferase levels | Liver enzyme levels (gamma-glutamyl transferase)	1	1	888	2398073	1	FBXO42	0.0032261	-4.40628	-2.98522	0
rs3738814	1:17331676	Height	1	1	890	2398369	1	CROCCP2|CROCC	0.00782464	-9.84049	-8.13209	0
rs2284746	1:17306675	Height | Pulmonary function | Pulmonary function (interaction)	1	1	891	2398736	1	ATP13A2	0.00313996	-4.30276	-2.88998	0
rs3738814	1:17331676	Height	1	1	891	2398736	1	ATP13A2	0.00452322	-5.95336	-4.42752	0
rs12342831	9:33124872	IgG glycosylation	0	0	893	2398789	1	SDHB	0.0075996	-9.57673	-3.78901	0
rs10813951	9:33128021	IgG glycosylation	0	0	893	2398789	1	SDHB	0.00759736	-9.57409	-3.78656	0
rs3780486	9:33139453	IgG glycosylation	0	0	893	2398789	1	SDHB	0.00757087	-9.54305	-3.75757	0
rs10813957	9:33153527	IgG glycosylation	0	0	893	2398789	1	SDHB	0.00757369	-9.54635	-3.76066	0
rs2284746	1:17306675	Height | Pulmonary function | Pulmonary function (interaction)	1	1	894	2398820	1	PADI2	0.104207	-126.516	-123.545	0
rs3738814	1:17331676	Height	1	1	894	2398820	1	PADI2	0.0406373	-48.4058	-46.0199	0
rs12045440	1:19765518	Thyroid volume	1	1	903	2399765	1	CAPZB|LOC100130193|LOC644083	0.0041049	-5.45644	-3.96099	0
rs4654899	1:21410231	Superior frontal gyrus grey matter volume	1	1	910	2400322	1	HP1BP3	0.027087	-32.3811	-30.1912	0
rs212524	1:21583311	Height	1	1	910	2400322	1	HP1BP3	0.0107631	-13.2775	-11.4574	0
rs4654899	1:21410231	Superior frontal gyrus grey matter volume	1	1	911	2400373	1	EIF4G3	0.0241226	-28.8992	-26.7607	0
rs4654899	1:21410231	Superior frontal gyrus grey matter volume	1	1	912	2400518	1	ECE1	0.00568733	-7.32951	-5.72865	0
rs212524	1:21583311	Height	1	1	912	2400518	1	ECE1	0.00662158	-8.42892	-6.77664	0
rs2806561	1:23504795	Height	1	1	917	2401193	1	LUZP1|KDM1A	0.0039837	-5.31215	-3.82596	0
rs1738475	1:23536891	Height	1	1	917	2401193	1	LUZP1|KDM1A	0.00527435	-6.84225	-5.26589	0
rs1077514	1:23766233	Cholesterol, total	1	1	920	2401347	1	TCEA3	0.0257527	-30.813	-28.6448	0
rs2076346	1:24083649	Inflammatory skin disease	1	1	928	2401643	1	FUCA1	0.0166227	-20.1202	-18.1378	0
rs4478858	1:31883925	Alcohol dependence	1	1	964	2404377	1	SNRNP40	0.00452756	-5.95851	-4.43236	0
rs4074961	1:38092723	Axial length	1	1	1002	2407128	1	MEAF6	0.00563111	-7.26323	-5.66569	0
rs28411352	1:38278579	Rheumatoid arthritis	1	1	1006	2407478	1	FHL3	0.0130636	-15.9639	-14.073	0
rs4246511	1:39380385	Menopause (age at onset)	1	1	1010	2407755	1	GJA9-MYCBP|MYCBP|GJA9	0.00625423	-7.99704	-6.36452	1
rs4660293	1:40028180	HDL cholesterol	1	1	1011	2407934	1	PABPC4	0.015645	-18.9782	-17.0193	1
rs12037222	1:40064961	C-reactive protein levels	1	1	1011	2407934	1	PABPC4	0.0148015	-17.9931	-16.0554	1
rs3916164	1:40069939	Red blood cell traits	1	1	1011	2407934	1	PABPC4	0.010194	-12.6126	-10.8115	0
rs6686842	1:41530871	Height	1	1	1022	2408499	1	SCMH1	0.0053857	-6.97371	-5.39062	0
rs6600365	1:41556253	Height	1	1	1022	2408499	1	SCMH1	0.00542119	-7.01561	-5.4304	0
rs11209718	1:41688938	Height	1	1	1022	2408499	1	SCMH1	0.00534404	-6.92453	-5.34393	0
rs2154319	1:41745770	Height	1	1	1022	2408499	1	SCMH1	0.00361175	-4.86835	-3.41259	0
rs4660306	1:45978675	Homocysteine levels	1	1	1039	2410158	1	TESK2|TOE1	0.00564205	-7.27613	-5.67795	0
rs4660306	1:45978675	Homocysteine levels	1	1	1040	2410241	1	PRDX1|MMACHC	0.00542659	-7.02197	-5.43644	0
rs4660306	1:45978675	Homocysteine levels	1	1	1044	2410470	1	PIK3R3	0.0573542	-68.4552	-65.8707	0
rs1053941	1:46084383	Blood metabolite levels	1	1	1044	2410470	1	PIK3R3	0.0390633	-46.5345	-44.1686	0
rs977747	1:47684677	Body mass index	1	1	1047	2411173	1	PDZK1IP1	0.0737894	-88.4964	-85.7615	0
rs9376090	6:135411228	Cholesterol, total	0	0	1048	2411173	1	PDZK1IP1	0.00715678	-9.05737	-3.30381	1
rs7776054	6:135418916	Mean corpuscular hemoglobin	0	0	1048	2411173	1	PDZK1IP1	0.00731025	-9.23742	-3.47212	1
rs9399137	6:135419018	F-cell distribution | Glycated hemoglobin levels | HbA2 levels | Hematology traits | Mean corpuscular hemoglobin | Mean corpuscular volume | Platelet count	0	0	1048	2411173	1	PDZK1IP1	0.00734658	-9.28003	-3.51204	1
rs9373124	6:135423209	Other erythrocyte phenotypes | White blood cell types	0	0	1048	2411173	1	PDZK1IP1	0.006081	-7.79321	-2.14627	1
rs4895441	6:135426573	Mean corpuscular volume | White blood cell count	0	0	1048	2411173	1	PDZK1IP1	0.00633712	-8.09454	-2.41802	1
rs9376092	6:135427144	Beta thalassemia/hemoglobin E disease	0	0	1048	2411173	1	PDZK1IP1	0.00630474	-8.05646	-2.38352	1
rs9389269	6:135427159	Red blood cell traits	0	0	1048	2411173	1	PDZK1IP1	0.00635939	-8.12072	-2.44171	1
rs9402686	6:135427817	Hematological parameters | White blood cell count	0	0	1048	2411173	1	PDZK1IP1	0.00637046	-8.13375	-2.4534	1
rs632057	6:139834012	Mean corpuscular hemoglobin | Mean corpuscular volume	0	0	1049	2411173	1	PDZK1IP1	0.00557969	-7.20259	-1.61211	0
rs628751	6:139838419	Mean corpuscular hemoglobin	0	0	1049	2411173	1	PDZK1IP1	0.00884593	-11.0363	-5.15088	1
rs643381	6:139839423	Mean corpuscular volume	0	0	1049	2411173	1	PDZK1IP1	0.00859315	-10.7405	-4.873	1
rs590856	6:139844429	Red blood cell traits	0	0	1049	2411173	1	PDZK1IP1	0.00821866	-10.3021	-4.46698	1
rs977747	1:47684677	Body mass index	1	1	1050	2411198	1	TAL1	0.0462825	-55.1401	-52.6822	1
rs17391905	1:51546140	QRS duration	1	1	1058	2412360	1	EPS15	0.00339571	-4.60977	-3.17297	0
rs17106184	1:50909985	Type 2 diabetes	1	0	1060	2412529	1	NRD1	0.00738552	-9.32571	-3.5546	0
rs17391905	1:51546140	QRS duration	1	1	1063	2412668	1	TXNDC12	0.00699145	-8.86332	-7.1925	0
rs1167998	1:62931632	Lipid metabolism phenotypes | Triglycerides	1	1	1095	2415910	1	DOCK7|ANGPTL3	0.133515	-164.369	-161.207	1
rs10889332	1:62950858	Metabolite levels	1	1	1095	2415910	1	DOCK7|ANGPTL3	0.135281	-166.691	-163.516	1
rs1168029	1:62969402	Lipid metabolism phenotypes	1	1	1095	2415910	1	DOCK7|ANGPTL3	0.133569	-164.44	-161.277	1
rs2131925	1:63025942	Cholesterol, total | LDL cholesterol | Triglycerides	1	1	1095	2415910	1	DOCK7|ANGPTL3	0.135565	-167.063	-163.886	1
rs11207995	1:63049551	Lipid traits	1	1	1095	2415910	1	DOCK7|ANGPTL3	0.136632	-168.47	-165.284	1
rs1748195	1:63049593	Triglycerides	1	1	1095	2415910	1	DOCK7|ANGPTL3	0.135453	-166.916	-163.74	1
rs10889353	1:63118196	Cholesterol, total | Lipid metabolism phenotypes | Triglycerides	1	1	1095	2415910	1	DOCK7|ANGPTL3	0.13675	-168.624	-165.438	1
rs12130333	1:63191777	Triglycerides	1	1	1095	2415910	1	DOCK7|ANGPTL3	0.0698547	-83.6675	-80.9673	0
rs6679002	1:63199936	Blood metabolite levels	1	1	1095	2415910	1	DOCK7|ANGPTL3	0.108714	-132.257	-129.257	0
rs2024825	1:67597977	Leprosy	1	1	1099	2417095	1	SLC35D1	0.00292056	-4.03852	-2.64806	0
rs11465804	1:67702526	Crohn's disease	1	1	1099	2417095	1	SLC35D1	0.00450801	-5.93533	-4.41054	0
rs11209026	1:67705958	Ankylosing spondylitis | Crohn's disease | Inflammatory bowel disease | Inflammatory skin disease | Ulcerative colitis	1	1	1099	2417095	1	SLC35D1	0.00388573	-5.19541	-3.71682	0
rs1430742	1:68635075	Bone mineral density (spine)	1	1	1101	2417390	1	WLS	0.00301767	-4.15559	-2.75494	0
rs2566755	1:68635390	Bone mineral density (hip)	1	1	1101	2417390	1	WLS	0.00294227	-4.0647	-2.67195	0
rs12407028	1:68647716	Bone mineral density	1	1	1101	2417390	1	WLS	0.0103709	-12.8193	-11.0122	0
rs3101336	1:72751185	Body mass index | Menarche (age at onset) | Obesity | Obesity (early onset extreme)	1	1	1109	2418078	1	NEGR1	0.0637141	-76.1705	-73.5251	1
rs2568958	1:72765116	Body mass index | Obesity | Weight	1	1	1109	2418078	1	NEGR1	0.0634372	-75.8335	-73.1903	1
rs2815752	1:72812440	Body mass index	1	1	1109	2418078	1	NEGR1	0.0529353	-63.1234	-60.5885	1
rs7531118	1:72837239	Obesity	1	1	1109	2418078	1	NEGR1	0.047847	-57.0129	-54.5373	0
rs1993709	1:72838529	Obesity (early onset extreme)	1	1	1109	2418078	1	NEGR1	0.0314583	-37.5302	-35.2714	0
rs3931020	1:75235317	Resistin levels	1	1	1112	2418451	1	CRYZ|TYW3	0.093073	-112.455	-109.57	0
rs3931020	1:75235317	Resistin levels	1	1	1113	2418570	1	SLC44A5	0.00578082	-7.43969	-5.83354	0
rs17381664	1:78048331	Obesity	1	1	1115	2419046	1	ZZZ3	0.0080003	-10.0463	-8.33033	0
rs12401738	1:78446761	Body mass index	1	1	1115	2419046	1	ZZZ3	0.00559299	-7.21828	-5.62293	0
rs1354034	3:56849749	Mean platelet volume | Platelet count	0	0	1123	2420521	1	SSX2IP	0.01723	-20.8298	-14.5574	1
rs12485738	3:56865776	Mean platelet volume	0	0	1123	2420521	1	SSX2IP	0.0110641	-13.6291	-7.60265	0
rs1728785	16:68591230	Ulcerative colitis	0	0	1126	2420642	1	MCOLN2	0.0081922	-10.2711	-4.43786	1
rs6499188	16:68674788	Ulcerative colitis	0	0	1126	2420642	1	MCOLN2	0.00722522	-9.13766	-3.37892	1
rs28489187	1:85797110	Asymmetrical dimethylarginine levels | Serum dimethylarginine levels (asymmetric/symetric ratio)	1	1	1129	2420832	1	DDAH1	0.00337949	-4.59032	-3.15499	0
rs6699417	1:89123443	Height	1	1	1137	2421753	1	GTF2B	0.0123785	-15.164	-13.2933	0
rs7551732	1:89139041	Height	1	1	1137	2421753	1	GTF2B	0.0123467	-15.1269	-13.2571	0
rs12145922	1:89146234	Liver enzyme levels (gamma-glutamyl transferase)	1	1	1137	2421753	1	GTF2B	0.00866722	-10.8272	-9.08344	0
rs6699417	1:89123443	Height	1	1	1138	2421782	1	RBMXL1|RBMX|SNORD61	0.0318819	-38.0302	-35.765	0
rs7551732	1:89139041	Height	1	1	1138	2421782	1	RBMXL1|RBMX|SNORD61	0.0323288	-38.5578	-36.2855	0
rs12145922	1:89146234	Liver enzyme levels (gamma-glutamyl transferase)	1	1	1138	2421782	1	RBMXL1|RBMX|SNORD61	0.0436215	-51.9613	-49.5366	0
rs6699417	1:89123443	Height	1	1	1139	2421843	1	GBP3|GBP1	0.0115196	-14.1611	-12.3169	0
rs7551732	1:89139041	Height	1	1	1139	2421843	1	GBP3|GBP1	0.0119567	-14.6715	-12.8136	0
rs12145922	1:89146234	Liver enzyme levels (gamma-glutamyl transferase)	1	1	1139	2421843	1	GBP3|GBP1	0.00937678	-11.6572	-9.88589	0
rs1265564	12:111708458	Type 1 diabetes	0	0	1141	2421883	1	GBP1|GBP3	0.00605281	-7.76002	-2.11609	0
rs10774624	12:111833788	Rheumatoid arthritis	0	0	1141	2421883	1	GBP1|GBP3	0.00878115	-10.9605	-5.07939	1
rs3184504	12:111884608	Beta-2 microglubulin plasma levels | Blood metabolite levels | Diastolic blood pressure | Eosinophil counts | Hypothyroidism | Platelet count | Red blood cell traits | Systolic blood pressure | Type 1 diabetes | Type 1 diabetes autoantibodies	0	0	1141	2421883	1	GBP1|GBP3	0.00934221	-11.6168	-5.70032	1
rs4766578	12:111904371	Vitiligo	0	0	1141	2421883	1	GBP1|GBP3	0.00920281	-11.4538	-5.5461	1
rs10774625	12:111910219	Retinal vascular caliber	0	0	1141	2421883	1	GBP1|GBP3	0.00918324	-11.4309	-5.52448	1
rs653178	12:112007756	Blood pressure | Celiac disease | Celiac disease or Rheumatoid arthritis | Chronic kidney disease | Diastolic blood pressure | Thyroid peroxidase antibody positivity | Urate levels	0	0	1141	2421883	1	GBP1|GBP3	0.00869401	-10.8585	-4.98325	1
rs11065987	12:112072424	Cholesterol, total | Coronary artery disease or ischemic stroke | Coronary artery disease or large artery stroke | Hematocrit | Hemoglobin | LDL cholesterol | Tetralogy of Fallot	0	0	1141	2421883	1	GBP1|GBP3	0.00739425	-9.33594	-3.56403	1
rs17696736	12:112486818	Type 1 diabetes	0	0	1141	2421883	1	GBP1|GBP3	0.0067294	-8.5556	-2.8384	0
rs11066301	12:112871372	Hematological parameters	0	0	1141	2421883	1	GBP1|GBP3	0.00536978	-6.95492	-1.39225	0
rs1265564	12:111708458	Type 1 diabetes	0	0	1143	2421925	1	GBP7|GBP2|GBP4	0.00715965	-9.06073	-3.30695	0
rs10774624	12:111833788	Rheumatoid arthritis	0	0	1143	2421925	1	GBP7|GBP2|GBP4	0.0101989	-12.6183	-6.64115	1
rs3184504	12:111884608	Beta-2 microglubulin plasma levels | Blood metabolite levels | Diastolic blood pressure | Eosinophil counts | Hypothyroidism | Platelet count | Red blood cell traits | Systolic blood pressure | Type 1 diabetes | Type 1 diabetes autoantibodies	0	0	1143	2421925	1	GBP7|GBP2|GBP4	0.0101224	-12.5288	-6.55668	1
rs4766578	12:111904371	Vitiligo	0	0	1143	2421925	1	GBP7|GBP2|GBP4	0.0102427	-12.6695	-6.68924	1
rs10774625	12:111910219	Retinal vascular caliber	0	0	1143	2421925	1	GBP7|GBP2|GBP4	0.0102044	-12.6247	-6.64718	1
rs653178	12:112007756	Blood pressure | Celiac disease | Celiac disease or Rheumatoid arthritis | Chronic kidney disease | Diastolic blood pressure | Thyroid peroxidase antibody positivity | Urate levels	0	0	1143	2421925	1	GBP7|GBP2|GBP4	0.00934079	-11.6152	-5.69891	1
rs11065987	12:112072424	Cholesterol, total | Coronary artery disease or ischemic stroke | Coronary artery disease or large artery stroke | Hematocrit | Hemoglobin | LDL cholesterol | Tetralogy of Fallot	0	0	1143	2421925	1	GBP7|GBP2|GBP4	0.00854264	-10.6814	-4.81813	1
rs17696736	12:112486818	Type 1 diabetes	0	0	1143	2421925	1	GBP7|GBP2|GBP4	0.00629516	-8.04519	-2.3735	0
rs11066301	12:112871372	Hematological parameters	0	0	1143	2421925	1	GBP7|GBP2|GBP4	0.0056905	-7.33324	-1.72931	0
rs1265564	12:111708458	Type 1 diabetes	0	0	1145	2421995	1	GBP4	0.00786316	-9.88562	-4.07705	0
rs10774624	12:111833788	Rheumatoid arthritis	0	0	1145	2421995	1	GBP4	0.00915168	-11.394	-5.4896	1
rs3184504	12:111884608	Beta-2 microglubulin plasma levels | Blood metabolite levels | Diastolic blood pressure | Eosinophil counts | Hypothyroidism | Platelet count | Red blood cell traits | Systolic blood pressure | Type 1 diabetes | Type 1 diabetes autoantibodies	0	0	1145	2421995	1	GBP4	0.0090857	-11.3168	-5.41631	1
rs4766578	12:111904371	Vitiligo	0	0	1145	2421995	1	GBP4	0.0091825	-11.43	-5.52367	1
rs10774625	12:111910219	Retinal vascular caliber	0	0	1145	2421995	1	GBP4	0.00916238	-11.4065	-5.50143	1
rs653178	12:112007756	Blood pressure | Celiac disease | Celiac disease or Rheumatoid arthritis | Chronic kidney disease | Diastolic blood pressure | Thyroid peroxidase antibody positivity | Urate levels	0	0	1145	2421995	1	GBP4	0.00851397	-10.6478	-4.78724	1
rs11065987	12:112072424	Cholesterol, total | Coronary artery disease or ischemic stroke | Coronary artery disease or large artery stroke | Hematocrit | Hemoglobin | LDL cholesterol | Tetralogy of Fallot	0	0	1145	2421995	1	GBP4	0.00792535	-9.9585	-4.14534	1
rs17696736	12:112486818	Type 1 diabetes	0	0	1145	2421995	1	GBP4	0.00613108	-7.85215	-2.19995	0
rs11066301	12:112871372	Hematological parameters	0	0	1145	2421995	1	GBP4	0.00621807	-7.95451	-2.29269	0
rs151181	16:28490517	Crohn's disease	0	0	1147	2421995	1	GBP4	0.006042	-7.7473	-2.1045	1
rs4788084	16:28539848	Type 1 diabetes | Type 1 diabetes autoantibodies	0	0	1147	2421995	1	GBP4	0.00583731	-7.50625	-1.88535	1
rs1265564	12:111708458	Type 1 diabetes	0	0	1149	2422035	1	GBP5	0.0114729	-14.1065	-8.05919	0
rs10774624	12:111833788	Rheumatoid arthritis	0	0	1149	2422035	1	GBP5	0.0193131	-23.2653	-16.9164	1
rs3184504	12:111884608	Beta-2 microglubulin plasma levels | Blood metabolite levels | Diastolic blood pressure | Eosinophil counts | Hypothyroidism | Platelet count | Red blood cell traits | Systolic blood pressure | Type 1 diabetes | Type 1 diabetes autoantibodies	0	0	1149	2422035	1	GBP5	0.020027	-24.1005	-17.7318	1
rs4766578	12:111904371	Vitiligo	0	0	1149	2422035	1	GBP5	0.0198758	-23.9235	-17.5586	1
rs10774625	12:111910219	Retinal vascular caliber	0	0	1149	2422035	1	GBP5	0.0198905	-23.9408	-17.5755	1
rs653178	12:112007756	Blood pressure | Celiac disease | Celiac disease or Rheumatoid arthritis | Chronic kidney disease | Diastolic blood pressure | Thyroid peroxidase antibody positivity | Urate levels	0	0	1149	2422035	1	GBP5	0.0190376	-22.9431	-16.6031	1
rs11065987	12:112072424	Cholesterol, total | Coronary artery disease or ischemic stroke | Coronary artery disease or large artery stroke | Hematocrit | Hemoglobin | LDL cholesterol | Tetralogy of Fallot	0	0	1149	2422035	1	GBP5	0.0162629	-19.6999	-13.4592	1
rs17696736	12:112486818	Type 1 diabetes	0	0	1149	2422035	1	GBP5	0.0127709	-15.6222	-9.51645	0
rs11066301	12:112871372	Hematological parameters	0	0	1149	2422035	1	GBP5	0.0109304	-13.4729	-7.45382	0
rs11810217	1:93148377	Multiple sclerosis	1	1	1154	2422967	1	GFI1	0.00370004	-4.97383	-3.51055	0
rs7515577	1:93009438	Cholesterol, total	1	1	1155	2423017	1	EVI5	0.0190042	-22.904	-20.8689	0
rs11810217	1:93148377	Multiple sclerosis	1	1	1155	2423017	1	EVI5	0.00817356	-10.2492	-8.5259	0
rs10874746	1:93323971	Height	1	1	1155	2423017	1	EVI5	0.00374165	-5.02352	-3.55676	0
rs11810217	1:93148377	Multiple sclerosis	1	1	1157	2423175	1	FAM69A|RPL5|SNORD21	0.0038089	-5.10379	-3.6314	0
rs11581062	1:101407519	Multiple sclerosis	1	1	1174	2425447	1	DPH5	0.00466436	-6.1207	-4.58494	1
rs7537605	1:108343087	Hashimoto thyroiditis versus Graves' disease	1	1	1175	2426385	1	VAV3	0.00509371	-6.62883	-5.06396	0
rs12126655	1:108356820	Plasma thyroid-stimulating hormone levels	1	1	1175	2426385	1	VAV3	0.0066662	-8.48135	-6.82684	0
rs4915077	1:108366016	Hypothyroidism	1	1	1175	2426385	1	VAV3	0.0461484	-54.9797	-52.5234	0
rs7528419	1:109817192	Lipoprotein-associated phospholipase A2 activity and mass	1	1	1181	2426951	1	PSRC1	0.00960901	-11.9288	-10.1489	1
rs12740374	1:109817590	LDL cholesterol | Lipoprotein-associated phospholipase A2 activity and mass	1	1	1181	2426951	1	PSRC1	0.00958171	-11.8969	-10.1179	1
rs660240	1:109817838	Cardiovascular disease risk factors | LDL cholesterol	1	1	1181	2426951	1	PSRC1	0.00876534	-10.942	-9.19431	1
rs629301	1:109818306	Cholesterol, total | LDL cholesterol	1	1	1181	2426951	1	PSRC1	0.00963497	-11.9591	-10.1783	1
rs646776	1:109818530	Cholesterol, total | Coronary artery disease | Coronary heart disease | LDL cholesterol | Lipid metabolism phenotypes | Myocardial infarction (early onset) | Progranulin levels	1	1	1181	2426951	1	PSRC1	0.00963926	-11.9642	-10.1831	1
rs3902354	1:109819296	Cholesterol, total	1	1	1181	2426951	1	PSRC1	0.00435398	-5.75251	-4.23867	0
rs602633	1:109821511	Coronary artery disease	1	1	1181	2426951	1	PSRC1	0.00856096	-10.7028	-8.96339	1
rs599839	1:109822166	Coronary artery disease or ischemic stroke | Coronary artery disease or large artery stroke | Coronary heart disease | LDL cholesterol | Lipoprotein-associated phospholipase A2 activity and mass | Metabolite levels	1	1	1181	2426951	1	PSRC1	0.00929658	-11.5635	-9.79516	1
rs7528419	1:109817192	Lipoprotein-associated phospholipase A2 activity and mass	1	1	1186	2427208	1	GSTM3	0.0053886	-6.97714	-5.39388	0
rs12740374	1:109817590	LDL cholesterol | Lipoprotein-associated phospholipase A2 activity and mass	1	1	1186	2427208	1	GSTM3	0.00531026	-6.88465	-5.30612	0
rs660240	1:109817838	Cardiovascular disease risk factors | LDL cholesterol	1	1	1186	2427208	1	GSTM3	0.00631845	-8.07258	-6.43653	0
rs629301	1:109818306	Cholesterol, total | LDL cholesterol	1	1	1186	2427208	1	GSTM3	0.00545356	-7.0538	-5.46665	0
rs646776	1:109818530	Cholesterol, total | Coronary artery disease | Coronary heart disease | LDL cholesterol | Lipid metabolism phenotypes | Myocardial infarction (early onset) | Progranulin levels	1	1	1186	2427208	1	GSTM3	0.00546326	-7.06524	-5.47751	0
rs3902354	1:109819296	Cholesterol, total	1	1	1186	2427208	1	GSTM3	0.00354136	-4.78417	-3.33446	0
rs602633	1:109821511	Coronary artery disease	1	1	1186	2427208	1	GSTM3	0.00642914	-8.20274	-6.5606	0
rs599839	1:109822166	Coronary artery disease or ischemic stroke | Coronary artery disease or large artery stroke | Coronary heart disease | LDL cholesterol | Lipoprotein-associated phospholipase A2 activity and mass | Metabolite levels	1	1	1186	2427208	1	GSTM3	0.00562932	-7.26112	-5.66369	0
rs17024258	1:110147321	Obesity	1	1	1186	2427208	1	GSTM3	0.00865535	-10.8133	-9.07001	0
rs17024393	1:110154688	Body mass index	1	1	1186	2427208	1	GSTM3	0.00855447	-10.6952	-8.95609	0
rs484959	1:110366083	Paget's disease	1	1	1186	2427208	1	GSTM3	0.00392383	-5.24082	-3.75926	0
rs1335645	1:111684276	Liver enzyme levels (gamma-glutamyl transferase)	1	1	1196	2427791	1	DENND2D|CEPT1	0.0116225	-14.2812	-12.4339	0
rs494453	1:112192122	Osteoporosis-related phenotypes	1	1	1200	2428079	1	FAM212B	0.00980509	-12.158	-10.3709	0
rs17030613	1:113190807	Blood pressure	1	1	1201	2428313	1	ST7L|CAPZA1	0.0252127	-30.1788	-28.0194	1
rs12120956	1:113202571	Height	1	1	1201	2428313	1	ST7L|CAPZA1	0.0254524	-30.4603	-28.297	1
rs1230666	1:114173410	Thyroid peroxidase antibody levels	1	1	1204	2428699	1	PHTF1	0.00972908	-12.0691	-10.2849	0
rs6679677	1:114303808	Crohn's disease | Hypothyroidism | Rheumatoid arthritis | Type 1 diabetes	1	1	1204	2428699	1	PHTF1	0.00418578	-5.55265	-4.05112	0
rs2476601	1:114377568	Crohn's disease | Myasthenia gravis | Rheumatoid arthritis | Type 1 diabetes | Type 1 diabetes and autoimmune thyroid diseases | Type 1 diabetes autoantibodies	1	1	1204	2428699	1	PHTF1	0.00445878	-5.87692	-4.35566	0
rs2358994	1:114429461	Type 1 diabetes and autoimmune thyroid diseases	1	1	1204	2428699	1	PHTF1	0.00579041	-7.45099	-5.8443	0
rs11552449	1:114448389	Breast cancer	1	1	1204	2428699	1	PHTF1	0.00568306	-7.32447	-5.72385	0
rs1230666	1:114173410	Thyroid peroxidase antibody levels	1	1	1207	2428796	1	PTPN22	0.0143127	-17.4223	-15.4971	0
rs6679677	1:114303808	Crohn's disease | Hypothyroidism | Rheumatoid arthritis | Type 1 diabetes	1	1	1207	2428796	1	PTPN22	0.018635	-22.4722	-20.4454	0
rs2476601	1:114377568	Crohn's disease | Myasthenia gravis | Rheumatoid arthritis | Type 1 diabetes | Type 1 diabetes and autoimmune thyroid diseases | Type 1 diabetes autoantibodies	1	1	1207	2428796	1	PTPN22	0.0192426	-23.1828	-21.1424	0
rs2358994	1:114429461	Type 1 diabetes and autoimmune thyroid diseases	1	1	1207	2428796	1	PTPN22	0.0141576	-17.2412	-15.3202	0
rs11552449	1:114448389	Breast cancer	1	1	1207	2428796	1	PTPN22	0.0129325	-15.8109	-13.924	0
rs1230666	1:114173410	Thyroid peroxidase antibody levels	1	1	1208	2428855	1	AP4B1|AP4B1-AS1	0.00558482	-7.20864	-5.61378	0
rs6679677	1:114303808	Crohn's disease | Hypothyroidism | Rheumatoid arthritis | Type 1 diabetes	1	1	1208	2428855	1	AP4B1|AP4B1-AS1	0.00595863	-7.64914	-6.03305	0
rs2476601	1:114377568	Crohn's disease | Myasthenia gravis | Rheumatoid arthritis | Type 1 diabetes | Type 1 diabetes and autoimmune thyroid diseases | Type 1 diabetes autoantibodies	1	1	1208	2428855	1	AP4B1|AP4B1-AS1	0.00636297	-8.12494	-6.48646	0
rs2358994	1:114429461	Type 1 diabetes and autoimmune thyroid diseases	1	1	1208	2428855	1	AP4B1|AP4B1-AS1	0.00832316	-10.4244	-8.69471	1
rs11552449	1:114448389	Breast cancer	1	1	1208	2428855	1	AP4B1|AP4B1-AS1	0.00902769	-11.249	-9.49088	1
rs6537825	1:114948281	Autism	1	1	1209	2429069	1	TRIM33	0.017355	-20.976	-18.9769	1
rs6537825	1:114948281	Autism	1	1	1210	2429147	1	DENND2C|PKM	0.00846607	-10.5917	-8.85618	0
rs1354034	3:56849749	Mean platelet volume | Platelet count	0	0	1211	2429147	1	DENND2C|PKM	0.00902208	-11.2424	-5.34573	1
rs3897478	1:120451190	Crohn's disease	1	1	1231	2431112	1	NOTCH2|NOTCH2NL|LOC100132495	0.00521247	-6.76916	-5.19669	0
rs10923931	1:120517959	Type 2 diabetes	1	1	1231	2431112	1	NOTCH2|NOTCH2NL|LOC100132495	0.00582283	-7.48919	-5.88064	0
rs1967017	1:145723645	Urate levels | Urate levels in overweight individuals	1	1	1238	2432714	1	CD160	0.00294852	-4.07224	-2.67881	0
rs1471633	1:145723739	Urate levels	1	1	1238	2432714	1	CD160	0.00293378	-4.05446	-2.66262	0
rs12129861	1:145725689	Uric acid levels	1	1	1238	2432714	1	CD160	0.00329079	-4.48394	-3.05681	0
rs7911264	10:94436851	Inflammatory bowel disease	0	0	1239	2432714	1	CD160	0.00561361	-7.2426	-1.64809	0
rs2497306	10:94485211	Dehydroepiandrosterone sulphate levels	0	0	1239	2432714	1	CD160	0.00787368	-9.89795	-4.08861	0
rs3767627	1:149938898	Height	1	1	1247	2434031	1	HIST2H2BF|HIST2H3D|HIST2H3A|HIST2H3C|HIST2H4B|HIST4H4|HIST2H4A|HIST1H4L|HIST1H4E|HIST1H4B|HIST1H4H|HIST1H4C|HIST1H4J|HIST1H4K|HIST1H4F|HIST1H4D|HIST1H4A|HIST1H4I|HIST2H2AA4|HIST2H2AA3	0.00295196	-4.07639	-2.6826	0
rs140505938	1:150031490	Schizophrenia	1	1	1247	2434031	1	HIST2H2BF|HIST2H3D|HIST2H3A|HIST2H3C|HIST2H4B|HIST4H4|HIST2H4A|HIST1H4L|HIST1H4E|HIST1H4B|HIST1H4H|HIST1H4C|HIST1H4J|HIST1H4K|HIST1H4F|HIST1H4D|HIST1H4A|HIST1H4I|HIST2H2AA4|HIST2H2AA3	0.00291378	-4.03034	-2.6406	0
rs1801516	11:108175462	Melanoma	0	0	1248	2434031	1	HIST2H2BF|HIST2H3D|HIST2H3A|HIST2H3C|HIST2H4B|HIST4H4|HIST2H4A|HIST1H4L|HIST1H4E|HIST1H4B|HIST1H4H|HIST1H4C|HIST1H4J|HIST1H4K|HIST1H4F|HIST1H4D|HIST1H4A|HIST1H4I|HIST2H2AA4|HIST2H2AA3	0.00888504	-11.0821	-5.19409	0
rs11212617	11:108283161	Response to metformin | Response to metformin in type 2 diabetes (glycemic)	0	0	1248	2434031	1	HIST2H2BF|HIST2H3D|HIST2H3A|HIST2H3C|HIST2H4B|HIST4H4|HIST2H4A|HIST1H4L|HIST1H4E|HIST1H4B|HIST1H4H|HIST1H4C|HIST1H4J|HIST1H4K|HIST1H4F|HIST1H4D|HIST1H4A|HIST1H4I|HIST2H2AA4|HIST2H2AA3	0.0266019	-31.8109	-25.2701	1
rs3767627	1:149938898	Height	1	1	1249	2434124	1	HIST2H2BE	0.00644823	-8.22518	-6.58203	0
rs3767627	1:149938898	Height	1	1	1251	2434139	1	SV2A	0.012402	-15.1915	-13.3201	1
rs140505938	1:150031490	Schizophrenia	1	1	1256	2434319	1	ANP32E	0.0550515	-65.6739	-63.1153	1
rs2230061	1:150727539	Fat body mass	1	1	1257	2434438	1	MCL1|ADAMTSL4|C1orf138	0.0061774	-7.90666	-6.27835	0
rs7412746	1:150860471	Melanoma	1	1	1257	2434438	1	MCL1|ADAMTSL4|C1orf138	0.00806492	-10.122	-8.40326	0
rs17599629	1:150658287	Prostate cancer	1	1	1262	2434527	1	GOLPH3L	0.0032281	-4.40869	-2.98744	0
rs2230061	1:150727539	Fat body mass	1	1	1262	2434527	1	GOLPH3L	0.0191781	-23.1074	-21.0685	1
rs7412746	1:150860471	Melanoma	1	1	1262	2434527	1	GOLPH3L	0.0121638	-14.9134	-13.0491	0
rs17599629	1:150658287	Prostate cancer	1	1	1263	2434546	1	HORMAD1	0.0155359	-18.8507	-16.8945	0
rs2230061	1:150727539	Fat body mass	1	1	1263	2434546	1	HORMAD1	0.0912459	-110.163	-107.293	1
rs7412746	1:150860471	Melanoma	1	1	1263	2434546	1	HORMAD1	0.0489587	-58.3453	-55.857	0
rs267734	1:150951477	Chronic kidney disease	1	1	1263	2434546	1	HORMAD1	0.0101956	-12.6145	-10.8133	0
rs267733	1:150958836	LDL cholesterol	1	1	1263	2434546	1	HORMAD1	0.0113902	-14.01	-12.1698	0
rs11205277	1:149892872	Height	1	1	1264	2434575	1	CTSS	0.00593366	-7.61974	-6.00502	0
rs11205303	1:149906413	Height | Infant length	1	1	1264	2434575	1	CTSS	0.00526275	-6.82855	-5.25293	0
rs140505938	1:150031490	Schizophrenia	1	1	1264	2434575	1	CTSS	0.00536108	-6.94466	-5.36304	0
rs17599629	1:150658287	Prostate cancer	1	1	1264	2434575	1	CTSS	0.00349234	-4.7255	-3.28008	0
rs2230061	1:150727539	Fat body mass	1	1	1264	2434575	1	CTSS	0.01708	-20.6546	-18.6616	0
rs267734	1:150951477	Chronic kidney disease	1	1	1264	2434575	1	CTSS	0.00421199	-5.5838	-4.08032	0
rs17599629	1:150658287	Prostate cancer	1	1	1265	2434609	1	CTSK	0.00941194	-11.6984	-9.92569	0
rs7412746	1:150860471	Melanoma	1	1	1265	2434609	1	CTSK	0.0160177	-19.4134	-17.4456	0
rs267734	1:150951477	Chronic kidney disease	1	1	1265	2434609	1	CTSK	0.00829737	-10.3942	-8.6656	0
rs7412746	1:150860471	Melanoma	1	1	1266	2434633	1	ARNT	0.0159679	-19.3553	-17.3886	0
rs2230061	1:150727539	Fat body mass	1	1	1268	2434716	1	CERS2|SETDB1	0.00973248	-12.0731	-10.2888	1
rs1354034	3:56849749	Mean platelet volume | Platelet count	0	0	1269	2434716	1	CERS2|SETDB1	0.00897751	-11.1903	-5.29636	1
rs12485738	3:56865776	Mean platelet volume	0	0	1269	2434716	1	CERS2|SETDB1	0.00680859	-8.64861	-2.92391	0
rs2769264	1:151344741	Blood trace element (Cu levels)	1	1	1278	2435005	1	SELENBP1	0.00773546	-9.73598	-8.03144	1
rs2769264	1:151344741	Blood trace element (Cu levels)	1	1	1280	2435044	1	POGZ	0.0051184	-6.65801	-5.09152	0
rs4845604	1:151801680	Inflammatory bowel disease	1	1	1282	2435218	1	TDRKH	0.00298822	-4.12011	-2.7225	0
rs3126085	1:152300817	Atopic dermatitis	1	1	1282	2435218	1	TDRKH	0.0044659	-5.88537	-4.36361	0
rs10888499	1:152532742	Inflammatory skin disease	1	1	1282	2435218	1	TDRKH	0.00302261	-4.16154	-2.76039	0
rs10788819	1:151895093	Hair morphology	1	1	1283	2435347	1	THEM4	0.00603301	-7.73672	-6.11648	0
rs12478601	2:43721508	Polycystic ovary syndrome	0	0	1290	2435981	1	S100A12	0.00566934	-7.3083	-1.70693	1
rs4537545	1:154418879	C-reactive protein	1	1	1295	2436467	1	NUP210L	0.00313614	-4.29817	-2.88576	0
rs61812598	1:154420087	Cerebrospinal fluid levels of Alzheimer's disease-related proteins	1	1	1295	2436467	1	NUP210L	0.00314956	-4.31431	-2.90061	0
rs4129267	1:154426264	Asthma | C-reactive protein levels | Fibrinogen | Protein quantitative trait loci	1	1	1295	2436467	1	NUP210L	0.00307398	-4.22339	-2.81707	0
rs2228145	1:154426970	Rheumatoid arthritis	1	1	1295	2436467	1	NUP210L	0.00307367	-4.22302	-2.81673	0
rs1218582	1:154834183	Prostate cancer	1	1	1304	2436938	1	PBXIP1	0.00586516	-7.53905	-5.92809	0
rs905938	1:154991389	Birth length | Waist-to-hip ratio adjusted for body mass index	1	1	1305	2436985	1	SHC1	0.00506567	-6.59567	-5.03268	0
rs10908458	1:155126948	Liver enzyme levels (gamma-glutamyl transferase)	1	1	1310	2437152	1	THBS3	0.0729659	-87.4841	-84.7563	0
rs11264341	1:155151493	Urate levels	1	1	1310	2437152	1	THBS3	0.0605512	-72.3273	-69.711	0
rs4072037	1:155162067	Magnesium levels	1	1	1310	2437152	1	THBS3	0.110595	-134.661	-131.65	1
rs2049805	1:155194980	Renal function-related traits (BUN)	1	1	1310	2437152	1	THBS3	0.110001	-133.901	-130.893	1
rs670523	1:155878732	Inflammatory bowel disease	1	1	1310	2437152	1	THBS3	0.0390036	-46.4635	-44.0984	0
rs34372695	1:156030037	Parkinson's disease	1	1	1310	2437152	1	THBS3	0.00512513	-6.66596	-5.09905	0
rs10908458	1:155126948	Liver enzyme levels (gamma-glutamyl transferase)	1	1	1311	2437205	1	GBAP1|GBA	0.044292	-52.7615	-50.3277	0
rs11264341	1:155151493	Urate levels	1	1	1311	2437205	1	GBAP1|GBA	0.0335091	-39.9525	-37.6622	0
rs4072037	1:155162067	Magnesium levels	1	1	1311	2437205	1	GBAP1|GBA	0.110567	-134.626	-131.614	0
rs2049805	1:155194980	Renal function-related traits (BUN)	1	1	1311	2437205	1	GBAP1|GBA	0.136644	-168.485	-165.299	0
rs670523	1:155878732	Inflammatory bowel disease	1	1	1311	2437205	1	GBAP1|GBA	0.0537881	-64.1506	-61.6057	0
rs4072037	1:155162067	Magnesium levels	1	1	1312	2437247	1	GBA|GBAP1	0.00494249	-6.45001	-4.89533	0
rs2049805	1:155194980	Renal function-related traits (BUN)	1	1	1312	2437247	1	GBA|GBAP1	0.00729027	-9.21398	-7.52906	0
rs670523	1:155878732	Inflammatory bowel disease	1	1	1312	2437247	1	GBA|GBAP1	0.00818909	-10.2674	-8.5434	0
rs4072037	1:155162067	Magnesium levels	1	1	1318	2437736	1	RIT1	0.00315729	-4.3236	-2.90916	0
rs2049805	1:155194980	Renal function-related traits (BUN)	1	1	1318	2437736	1	RIT1	0.00386729	-5.17343	-3.6963	0
rs670523	1:155878732	Inflammatory bowel disease	1	1	1318	2437736	1	RIT1	0.014899	-18.107	-16.1668	0
rs11264341	1:155151493	Urate levels	1	1	1323	2437893	1	UBQLN4	0.00373743	-5.01849	-3.55208	0
rs4072037	1:155162067	Magnesium levels	1	1	1323	2437893	1	UBQLN4	0.00934301	-11.6178	-9.84771	0
rs2049805	1:155194980	Renal function-related traits (BUN)	1	1	1323	2437893	1	UBQLN4	0.0137706	-16.7894	-14.8787	0
rs670523	1:155878732	Inflammatory bowel disease	1	1	1323	2437893	1	UBQLN4	0.0734991	-88.1395	-85.4071	0
rs34372695	1:156030037	Parkinson's disease	1	1	1324	2438016	1	PAQR6	0.00289307	-4.00534	-2.61779	0
rs2072499	1:156169610	Testicular germ cell tumor	1	1	1324	2438016	1	PAQR6	0.00879079	-10.9718	-9.22302	0
rs2984613	1:156197380	Intracerebral hemorrhage	1	1	1324	2438016	1	PAQR6	0.0129239	-15.8009	-13.9142	0
rs6684514	1:156255456	Glycated hemoglobin levels | Mean corpuscular hemoglobin concentration	1	1	1324	2438016	1	PAQR6	0.0905824	-109.332	-106.467	0
rs2072499	1:156169610	Testicular germ cell tumor	1	1	1325	2438042	1	SMG5	0.00877573	-10.9542	-9.20605	0
rs2984613	1:156197380	Intracerebral hemorrhage	1	1	1325	2438042	1	SMG5	0.0160814	-19.4878	-17.5185	0
rs6684514	1:156255456	Glycated hemoglobin levels | Mean corpuscular hemoglobin concentration	1	1	1325	2438042	1	SMG5	0.117579	-143.633	-140.579	0
rs2072499	1:156169610	Testicular germ cell tumor	1	1	1326	2438093	1	C1orf85|TMEM79	0.00930478	-11.573	-9.80444	0
rs2984613	1:156197380	Intracerebral hemorrhage	1	1	1326	2438093	1	C1orf85|TMEM79	0.0183894	-22.1851	-20.1637	0
rs6684514	1:156255456	Glycated hemoglobin levels | Mean corpuscular hemoglobin concentration	1	1	1326	2438093	1	C1orf85|TMEM79	0.107937	-131.265	-128.27	0
rs6684514	1:156255456	Glycated hemoglobin levels | Mean corpuscular hemoglobin concentration	1	1	1327	2438125	1	CCT3	0.0201198	-24.2091	-22.1504	1
rs2274316	1:156446242	Migraine	1	1	1329	2438207	1	MEF2D	0.00688914	-8.7432	-7.07754	0
rs3790455	1:156456301	Migraine	1	1	1329	2438207	1	MEF2D	0.00695121	-8.81608	-7.14734	0
rs12145743	1:156700651	HDL cholesterol	1	1	1336	2438482	1	ISG20L2	0.00555458	-7.17298	-5.57992	0
rs12145743	1:156700651	HDL cholesterol	1	1	1338	2438531	1	HDGF	0.00564013	-7.27386	-5.67579	1
rs3761959	1:157669278	Graves' disease	1	1	1344	2438892	1	FCRL5	0.00804515	-10.0988	-8.38092	1
rs7528684	1:157670816	Type 1 diabetes autoantibodies	1	1	1344	2438892	1	FCRL5	0.00780932	-9.82254	-8.11478	1
rs3761959	1:157669278	Graves' disease	1	1	1346	2439001	1	FCRL3	0.189641	-240.542	-237.042	1
rs7528684	1:157670816	Type 1 diabetes autoantibodies	1	1	1346	2439001	1	FCRL3	0.188304	-238.667	-235.174	1
rs3761959	1:157669278	Graves' disease	1	1	1349	2439101	1	FCRL1	0.0238845	-28.6199	-26.4862	0
rs7528684	1:157670816	Type 1 diabetes autoantibodies	1	1	1349	2439101	1	FCRL1	0.0241234	-28.9002	-26.7617	0
rs857684	1:158575729	Red blood cell traits	1	1	1354	2439373	1	SPTA1|OR10Z1	0.0205398	-24.7006	-22.6332	1
rs2779116	1:158585415	Glycated hemoglobin levels	1	1	1354	2439373	1	SPTA1|OR10Z1	0.0201721	-24.2704	-22.2105	0
rs857721	1:158612548	Other erythrocyte phenotypes	1	1	1354	2439373	1	SPTA1|OR10Z1	0.0197767	-23.8076	-21.756	0
rs2518564	1:159062436	White blood cell count	1	1	1360	2439554	1	AIM2	0.00348478	-4.71645	-3.27171	1
rs2274910	1:160852046	Crohn's disease	1	1	1374	2440385	1	CD244	0.0154888	-18.7957	-16.8408	0
rs4656958	1:160856964	Inflammatory bowel disease	1	1	1374	2440385	1	CD244	0.013932	-16.9779	-15.0628	0
rs2274910	1:160852046	Crohn's disease	1	1	1375	2440413	1	ITLN1	0.062807	-75.067	-72.4294	0
rs4656958	1:160856964	Inflammatory bowel disease	1	1	1375	2440413	1	ITLN1	0.0653665	-78.1833	-75.5236	0
rs590856	6:139844429	Red blood cell traits	0	0	1377	2440413	1	ITLN1	0.00528966	-6.86034	-1.30937	1
rs12718597	7:50428428	Mean corpuscular volume	0	0	1378	2440413	1	ITLN1	0.0107785	-13.2954	-7.2851	0
rs12718598	7:50428445	Red blood cell traits	0	0	1378	2440413	1	ITLN1	0.0143051	-17.4135	-11.2441	1
rs4656958	1:160856964	Inflammatory bowel disease	1	1	1381	2440440	1	ITLN2	0.00339521	-4.60916	-3.17242	1
rs10800309	1:161472158	Ulcerative colitis	1	1	1399	2440943	1	FCGR3B	0.00673422	-8.56126	-6.90335	0
rs4656461	1:165687205	Glaucoma | Glaucoma (primary open-angle)	1	1	1404	2442103	1	ALDH9A1	0.0114025	-14.0243	-12.1837	0
rs7555523	1:165718979	Intraocular pressure	1	1	1404	2442103	1	ALDH9A1	0.011068	-13.6336	-11.8035	0
rs864537	1:167411384	Celiac disease or Rheumatoid arthritis	1	1	1409	2442587	1	CD247	0.0462117	-55.0554	-52.5983	0
rs2056626	1:167420425	Systemic sclerosis	1	1	1409	2442587	1	CD247	0.042361	-50.4583	-48.0495	1
rs605066	6:139829666	HDL cholesterol	0	0	1413	2442698	1	CREG1	0.00957835	-11.8929	-5.95906	1
rs632057	6:139834012	Mean corpuscular hemoglobin | Mean corpuscular volume	0	0	1413	2442698	1	CREG1	0.00854818	-10.6879	-4.82419	0
rs668459	6:139835689	Mean corpuscular hemoglobin | Mean corpuscular volume	0	0	1413	2442698	1	CREG1	0.0104053	-12.8595	-6.86959	1
rs628751	6:139838419	Mean corpuscular hemoglobin	0	0	1413	2442698	1	CREG1	0.0123355	-15.1139	-9.02686	1
rs643381	6:139839423	Mean corpuscular volume	0	0	1413	2442698	1	CREG1	0.0124166	-15.2085	-9.118	1
rs590856	6:139844429	Red blood cell traits	0	0	1413	2442698	1	CREG1	0.0139441	-16.9919	-10.8363	1
rs12079745	1:169101060	QT interval	1	1	1417	2443235	1	ATP1B1	0.0119926	-14.7134	-12.8543	0
rs6687813	1:169477574	D-dimer levels	1	1	1418	2443335	1	SLC19A2	0.0162267	-19.6576	-17.6848	1
rs6427196	1:169481223	Venous thromboembolism	1	1	1418	2443335	1	SLC19A2	0.0160519	-19.4534	-17.4847	1
rs2420371	1:169491555	Hemostatic factors and hematological phenotypes	1	1	1418	2443335	1	SLC19A2	0.0158475	-19.2147	-17.2509	1
rs1018827	1:169514006	Venous thromboembolism	1	1	1418	2443335	1	SLC19A2	0.0143947	-17.518	-15.5906	1
rs6025	1:169519049	Venous thromboembolism	1	1	1418	2443335	1	SLC19A2	0.0054859	-7.09196	-5.50291	0
rs6687813	1:169477574	D-dimer levels	1	1	1419	2443370	1	F5	0.00463127	-6.08148	-4.54808	1
rs6427196	1:169481223	Venous thromboembolism	1	1	1419	2443370	1	F5	0.0045721	-6.01133	-4.48204	1
rs2420371	1:169491555	Hemostatic factors and hematological phenotypes	1	1	1419	2443370	1	F5	0.00460725	-6.05301	-4.52129	1
rs4524	1:169511755	Venous thromboembolism	1	1	1419	2443370	1	F5	0.0103482	-12.7928	-10.9865	0
rs1018827	1:169514006	Venous thromboembolism	1	1	1419	2443370	1	F5	0.0055052	-7.11473	-5.52452	1
rs12406092	1:169543131	Optic disc area	1	1	1419	2443370	1	F5	0.148689	-184.468	-181.201	1
rs6028	1:169551682	Activated partial thromboplastin time	1	1	1419	2443370	1	F5	0.139923	-172.814	-169.606	1
rs6136	1:169563951	Soluble levels of adhesion molecules	1	1	1419	2443370	1	F5	0.0387773	-46.1948	-43.8324	0
rs2235302	1:169580290	Soluble levels of adhesion molecules	1	1	1419	2443370	1	F5	0.00455282	-5.98848	-4.46055	0
rs12406092	1:169543131	Optic disc area	1	1	1420	2443417	1	SELP	0.00589666	-7.57616	-5.9635	0
rs6028	1:169551682	Activated partial thromboplastin time	1	1	1420	2443417	1	SELP	0.00676511	-8.59754	-6.93811	0
rs6136	1:169563951	Soluble levels of adhesion molecules	1	1	1420	2443417	1	SELP	0.0043383	-5.73389	-4.2212	0
rs1354034	3:56849749	Mean platelet volume | Platelet count	0	0	1421	2443417	1	SELP	0.0453674	-54.046	-47.1866	1
rs12485738	3:56865776	Mean platelet volume	0	0	1421	2443417	1	SELP	0.0274216	-32.7747	-26.2125	0
rs10512472	17:33884804	Platelet count	0	0	1422	2443417	1	SELP	0.00562296	-7.25361	-1.65801	1
rs16971217	17:33944055	Mean platelet volume	0	0	1422	2443417	1	SELP	0.00546348	-7.06551	-1.49027	1
rs12406092	1:169543131	Optic disc area	1	1	1423	2443450	1	SELL	0.0253125	-30.296	-28.135	0
rs6703865	1:169550963	Hippocampal atrophy	1	1	1423	2443450	1	SELL	0.00802049	-10.07	-8.35309	0
rs6028	1:169551682	Activated partial thromboplastin time	1	1	1423	2443450	1	SELL	0.0288321	-34.4346	-32.2166	0
rs6136	1:169563951	Soluble levels of adhesion molecules	1	1	1423	2443450	1	SELL	0.0114637	-14.0958	-12.2533	0
rs2235302	1:169580290	Soluble levels of adhesion molecules	1	1	1423	2443450	1	SELL	0.0057376	-7.38876	-5.78509	0
rs7531806	1:169651044	Acne (severe)	1	1	1423	2443450	1	SELL	0.00825813	-10.3483	-8.6213	0
rs1541160	1:169995802	Amyotrophic lateral sclerosis	1	1	1423	2443450	1	SELL	0.0289403	-34.562	-32.3422	0
rs2235302	1:169580290	Soluble levels of adhesion molecules	1	1	1424	2443518	1	METTL18	0.00406862	-5.41326	-3.92057	0
rs7531806	1:169651044	Acne (severe)	1	1	1424	2443518	1	METTL18	0.0108518	-13.3812	-11.5582	0
rs1541160	1:169995802	Amyotrophic lateral sclerosis	1	1	1424	2443518	1	METTL18	0.0182919	-22.071	-20.0517	0
rs1541160	1:169995802	Amyotrophic lateral sclerosis	1	1	1425	2443537	1	SCYL3|C1orf112	0.0097682	-12.1149	-10.3292	0
rs2235302	1:169580290	Soluble levels of adhesion molecules	1	1	1426	2443575	1	KIFAP3	0.00401074	-5.34435	-3.85607	0
rs1011731	1:172346548	Waist-hip ratio	1	1	1430	2444117	1	DNM3|PIGC|LOC100505991	0.0179139	-21.6291	-19.6177	0
rs714515	1:172352990	Waist-to-hip ratio adjusted for body mass index	1	1	1430	2444117	1	DNM3|PIGC|LOC100505991	0.0180372	-21.7732	-19.7592	0
rs1689800	1:182168885	HDL cholesterol	1	1	1450	2447066	1	GLUL	0.00476066	-6.23478	-4.69241	1
rs3814333	1:184007119	Height	1	1	1460	2447540	1	GLT25D2	0.00636943	-8.13254	-6.4937	0
rs1926872	1:184018475	Height	1	1	1460	2447540	1	GLT25D2	0.00598431	-7.67937	-6.06184	0
rs2274432	1:184020945	Height	1	1	1460	2447540	1	GLT25D2	0.00598324	-7.67811	-6.06065	0
rs1046934	1:184023529	Height	1	1	1460	2447540	1	GLT25D2	0.00603626	-7.74054	-6.12012	0
rs10911628	1:184649503	Systemic lupus erythematosus	1	1	1461	2447824	1	EDEM3	0.00631849	-8.07263	-6.43658	0
rs7911264	10:94436851	Inflammatory bowel disease	0	0	1467	2448073	1	IVNS1ABP	0.00563127	-7.26341	-1.66675	1
rs1111875	10:94462882	Type 2 diabetes	0	0	1467	2448073	1	IVNS1ABP	0.00535015	-6.93176	-1.37192	0
rs12116643	1:196973183	End-stage coagulation	1	1	1476	2449619	1	ZBTB41	0.00310264	-4.25788	-2.84874	0
rs10922162	1:197070776	End-stage coagulation	1	1	1476	2449619	1	ZBTB41	0.00372997	-5.00958	-3.5438	0
rs2488389	1:197631141	Inflammatory bowel disease	1	1	1477	2449693	1	DENND1B	0.00573415	-7.38469	-5.78121	1
rs12134279	1:197781198	Primary biliary cirrhosis	1	1	1477	2449693	1	DENND1B	0.0042422	-5.61972	-4.11397	0
rs2292096	1:200826769	Epilepsy	1	1	1482	2450416	1	DDX59	0.0158815	-19.2544	-17.2899	0
rs7554511	1:200877562	Inflammatory bowel disease | Ulcerative colitis	1	1	1482	2450416	1	DDX59	0.00413898	-5.49698	-3.99897	0
rs7522462	1:200881595	Multiple sclerosis	1	1	1482	2450416	1	DDX59	0.00359353	-4.84657	-3.39234	0
rs296547	1:200892137	Celiac disease	1	1	1482	2450416	1	DDX59	0.00541816	-7.01203	-5.427	0
rs11584383	1:200935866	Crohn's disease	1	1	1482	2450416	1	DDX59	0.00408527	-5.43308	-3.93912	0
rs1427407	2:60718043	F-cell distribution | Fetal hemoglobin levels in sickle cell anemia	0	0	1489	2451043	1	LMOD1	0.00793528	-9.97012	-4.15622	0
rs766432	2:60719970	Beta thalassemia/hemoglobin E disease | Fetal hemoglobin levels | Hemoglobin A2 levels in sickle cell anemia	0	0	1489	2451043	1	LMOD1	0.00771159	-9.708	-3.91142	0
rs11886868	2:60720246	Fetal hemoglobin levels	0	0	1489	2451043	1	LMOD1	0.00829727	-10.3941	-4.55214	1
rs6678914	1:202187176	Breast cancer	1	1	1492	2451155	1	PTPN7	0.00617155	-7.89977	-6.27179	0
rs4950928	1:203155882	YKL-40 levels	1	1	1502	2451567	1	MYBPH	0.0253177	-30.302	-28.1409	1
rs4950928	1:203155882	YKL-40 levels	1	1	1505	2451593	1	CHI3L1	0.27227	-362.829	-358.898	1
rs4245739	1:204518842	Breast cancer | Prostate cancer	1	1	1512	2452069	1	PIK3C2B|LOC100130573	0.00308052	-4.23126	-2.8243	0
rs1668873	1:205235990	Mean platelet volume	1	1	1513	2452311	1	TMEM81	0.004735	-6.20438	-4.66377	0
rs1668871	1:205237137	Platelet count	1	1	1513	2452311	1	TMEM81	0.00450072	-5.92668	-4.40241	0
rs1172130	1:205244953	Mean platelet volume	1	1	1513	2452311	1	TMEM81	0.00434008	-5.736	-4.22317	0
rs9660992	1:205249450	Mean platelet volume	1	1	1513	2452311	1	TMEM81	0.00393296	-5.25171	-3.76944	0
rs951366	1:205685352	Menarche (age at onset)	1	1	1523	2452637	1	NUCKS1	0.0164486	-19.9168	-17.9387	0
rs823118	1:205723572	Parkinson's disease	1	1	1523	2452637	1	NUCKS1	0.0154888	-18.7958	-16.8408	0
rs947211	1:205752665	Parkinson's disease	1	1	1523	2452637	1	NUCKS1	0.010707	-13.2119	-11.3938	0
rs1775148	1:205757824	Prostate cancer	1	1	1523	2452637	1	NUCKS1	0.0142562	-17.3564	-15.4327	0
rs2153904	1:205642790	Prostate-specific antigen levels	1	1	1524	2452667	1	RAB7L1	0.00936003	-11.6377	-9.86695	0
rs12748961	1:205676263	White blood cell types	1	1	1524	2452667	1	RAB7L1	0.0103008	-12.7374	-10.9327	0
rs951366	1:205685352	Menarche (age at onset)	1	1	1524	2452667	1	RAB7L1	0.0146178	-17.7785	-15.8454	0
rs823118	1:205723572	Parkinson's disease	1	1	1524	2452667	1	RAB7L1	0.0169369	-20.4873	-18.4977	0
rs947211	1:205752665	Parkinson's disease	1	1	1524	2452667	1	RAB7L1	0.017507	-21.1536	-19.1512	0
rs6679073	1:205756484	Prostate-specific antigen levels	1	1	1524	2452667	1	RAB7L1	0.00335106	-4.55624	-3.12354	1
rs1775148	1:205757824	Prostate cancer	1	1	1524	2452667	1	RAB7L1	0.0194745	-23.4541	-21.4086	1
rs12748961	1:205676263	White blood cell types	1	1	1525	2452691	1	SLC41A1	0.00301003	-4.14638	-2.74653	0
rs951366	1:205685352	Menarche (age at onset)	1	1	1525	2452691	1	SLC41A1	0.00389941	-5.21172	-3.73204	0
rs6679073	1:205756484	Prostate-specific antigen levels	1	1	1525	2452691	1	SLC41A1	0.00698669	-8.85773	-7.18718	0
rs3024505	1:206939904	Crohn's disease | Inflammatory bowel disease | Type 1 diabetes | Type 1 diabetes autoantibodies | Ulcerative colitis	1	1	1530	2452977	1	FAIM3|IL24	0.00606443	-7.7737	-6.15175	0
rs3024493	1:206943968	Ulcerative colitis	1	1	1530	2452977	1	FAIM3|IL24	0.00610875	-7.82587	-6.20139	0
rs17018311	1:212155008	Temperament (bipolar disorder)	1	1	1542	2454485	1	LPGAT1	0.00361241	-4.86913	-3.41332	0
rs2221593	1:212873431	Leprosy	1	1	1547	2454818	1	BATF3	0.0123101	-15.0841	-13.2154	1
rs2221593	1:212873431	Leprosy	1	1	1548	2454838	1	NSL1	0.0318073	-37.9422	-35.6781	0
rs6671926	1:227386971	Optic disc area	1	1	1580	2459042	1	CDC42BPA	0.00368785	-4.95928	-3.49704	0
rs1354034	3:56849749	Mean platelet volume | Platelet count	0	0	1593	2460325	1	C1orf198	0.0083343	-10.4375	-4.59226	1
rs10876550	12:54712308	Mean platelet volume	0	0	1594	2460325	1	C1orf198	0.00549281	-7.10011	-1.52089	1
rs4326844	12:54736470	Platelet count	0	0	1594	2460325	1	C1orf198	0.00532078	-6.89708	-1.34144	1
rs1538774	1:243544827	Schizophrenia	1	1	1623	2463864	1	CEP170	0.00842444	-10.543	-8.80912	0
rs1539019	1:247600301	Fibrinogen	1	1	1636	2465728	1	OR2B11	0.0280213	-33.4802	-31.2753	0
rs12239046	1:247601595	C-reactive protein levels	1	1	1636	2465728	1	OR2B11	0.0235635	-28.2435	-26.1158	0
rs10157379	1:247605599	Fibrinogen	1	1	1636	2465728	1	OR2B11	0.0232267	-27.8484	-25.7272	0
rs1668871	1:205237137	Platelet count	0	0	1646	2466141	2	ACP1	0.00666419	-8.47899	-2.76858	1
rs1172130	1:205244953	Mean platelet volume	0	0	1646	2466141	2	ACP1	0.00653463	-8.32674	-2.62978	1
rs605066	6:139829666	HDL cholesterol	0	0	1649	2466141	2	ACP1	0.00569701	-7.34092	-1.73626	1
rs632057	6:139834012	Mean corpuscular hemoglobin | Mean corpuscular volume	0	0	1649	2466141	2	ACP1	0.00548076	-7.0859	-1.50835	0
rs668459	6:139835689	Mean corpuscular hemoglobin | Mean corpuscular volume	0	0	1649	2466141	2	ACP1	0.00578153	-7.44053	-1.82609	1
rs628751	6:139838419	Mean corpuscular hemoglobin	0	0	1649	2466141	2	ACP1	0.00623282	-7.97185	-2.30843	1
rs643381	6:139839423	Mean corpuscular volume	0	0	1649	2466141	2	ACP1	0.00638016	-8.14515	-2.46372	1
rs590856	6:139844429	Red blood cell traits	0	0	1649	2466141	2	ACP1	0.00667419	-8.49074	-2.77927	1
rs11239550	10:46024729	Mean corpuscular volume	0	0	1651	2466141	2	ACP1	0.0064187	-8.19047	-2.50495	1
rs11902236	2:10117868	Prostate cancer	1	1	1665	2469157	2	GRHL1	0.00925328	-11.5128	-9.74622	0
rs2113818	2:12890860	Optic cup area	1	1	1674	2470165	2		0.0104204	-12.8771	-11.0684	0
rs10198628	2:12964497	Pericardial fat	1	1	1674	2470165	2		0.00305063	-4.19528	-2.79131	0
rs35832626	2:24054647	Sitting height ratio	1	1	1681	2472914	2	UBXN2A|ATAD2B	0.0391973	-46.6937	-44.326	0
rs35832626	2:24054647	Sitting height ratio	1	1	1682	2472955	2	FKBP1B|MFSD2B	0.00312664	-4.28675	-2.87526	0
rs79480871	2:24694472	Diffuse large B cell lymphoma	1	1	1684	2473149	2	NCOA1	0.00302934	-4.16964	-2.7678	0
rs7586879	2:25116977	Body mass index	1	1	1684	2473149	2	NCOA1	0.00464326	-6.09569	-4.56144	0
rs6545800	2:25118885	Inflammatory bowel disease	1	1	1684	2473149	2	NCOA1	0.0111919	-13.7784	-11.9444	1
rs6545814	2:25131316	Body mass index	1	1	1684	2473149	2	NCOA1	0.0108982	-13.4353	-11.6107	1
rs11676272	2:25141538	Body mass index | Height adjusted BMI	1	1	1684	2473149	2	NCOA1	0.00904995	-11.275	-9.51605	1
rs10182181	2:25150296	Body mass index | Obesity	1	1	1684	2473149	2	NCOA1	0.00856459	-10.7071	-8.9675	1
rs713586	2:25158008	Body mass index	1	1	1684	2473149	2	NCOA1	0.00825531	-10.345	-8.61812	1
rs1172294	2:25169200	Pubertal anthropometrics	1	1	1684	2473149	2	NCOA1	0.0065697	-8.36796	-6.7184	0
rs4665736	2:25187599	Height	1	1	1684	2473149	2	NCOA1	0.00631449	-8.06792	-6.43209	0
rs478222	2:25301755	Type 1 diabetes	1	1	1684	2473149	2	NCOA1	0.00447855	-5.90037	-4.37769	0
rs1395	2:27424636	Blood metabolite levels	1	1	1694	2474322	2	C2orf28|SLC5A6	0.00470357	-6.16716	-4.62868	0
rs4665972	2:27598097	Triglycerides	1	1	1700	2474527	2	NRBP1	0.0145731	-17.7264	-15.7945	0
rs1728918	2:27635463	Crohn's disease	1	1	1700	2474527	2	NRBP1	0.0104948	-12.964	-11.1529	0
rs2303369	2:27715416	Menopause (age at onset)	1	1	1700	2474527	2	NRBP1	0.0209563	-25.1883	-23.1118	0
rs1260326	2:27730940	Blood metabolite levels | Blood metabolite ratios | Cardiovascular disease risk factors | Cholesterol, total | Chronic kidney disease | C-reactive protein levels | Glycemic traits (pregnancy) | Gout | Hematological and biochemical traits | Hypertriglyceridemia | Lipid metabolism phenotypes | Liver enzyme levels (gamma-glutamyl transferase) | Metabolic traits | Metabolite levels | Non-albumin prot…	1	1	1700	2474527	2	NRBP1	0.0114617	-14.0935	-12.2511	0
[truncated: 12,140 more rows]

## Sheet: ReadMe
Column Names in Sheet 1 (Table S10a: FHS_eQTL_GWAShits_LVSandLD80%) - Overlaps with Lead varaints or with >80% R2 with LV eQTLs
[truncated: 27 more rows]
